# Supplementary material for: (E)-Methyl N′-(3-hy­droxy­benzyl­idene)hydrazinecarboxyl­ate dihydrate
Source: Acta Crystallogr Sect E Struct Rep Online. 2011 Sep 14;67(Pt 10):o2584. doi: 10.1107/S1600536811035689 (PMC3201241; doi:10.1107/S1600536811035689)
Supplement: Supplementary file 1 [file e-67-o2584-sup1.cif]

##############################################################################
#                                                                            #
# This CIF contains the data in a paper accepted for publication in          #
# Acta Crystallographica Section E. It conforms to the requirements of       #
# Notes for Authors for Acta Crystallographica Section E, and has been       #
# peer reviewed under the auspices of the IUCr Commission on Journals.       #
#                                                                            #
# Full details of the Crystallographic Information File format               #
# are given in the paper "The Crystallographic Information File (CIF):       #
# a New Standard Archive File for Crystallography" by S. R. Hall, F. H.      #
# Allen and I. D. Brown [Acta Cryst. (1991), A47, 655-685].                  #
#                                                                            #
# The current version of the core CIF dictionary is obtainable from          #
# ftp://ftp.iucr.org/pub/cif_core.dic.                                       #
#                                                                            #
# Software is freely available for graphical display of the structure(s)     #
# in this CIF. For information consult the CIF software page                 #
# http://www.iucr.org/resources/cif/software.                                #
#                                                                            #
# This file may be used for bona fide research purposes within the           #
# scientific community so long as proper attribution is given to the journal # 
# article from which it was obtained.                                        #
#                                                                            #
##############################################################################
data_I
_audit_creation_method     SHELXL-97
_chemical_name_systematic
;
(<i>E</i>)-methyl
<i>N</i>'-(3-hydroxybenzylidene)hydrazinecarboxylate dihydrate
;
_chemical_name_common     ?
_chemical_formula_moiety     'C9 H10 N2 O3, 2(H2 O)'
_chemical_formula_sum     'C9 H14 N2 O5'
_chemical_formula_iupac     'C9 H10 N2 O3, 2H2 O'
_chemical_formula_weight     230.22
_chemical_melting_point     ?
_symmetry_cell_setting     monoclinic
_symmetry_space_group_name_H-M     'P 21/c'
_symmetry_space_group_name_Hall     '-P 2ybc'
loop_
    _symmetry_equiv_pos_as_xyz
    'x, y, z'
    '-x, y+1/2, -z+1/2'
    '-x, -y, -z'
    'x, -y-1/2, z-1/2'
_cell_length_a     11.7316(16)
_cell_length_b     20.785(3)
_cell_length_c     9.5259(16)
_cell_angle_alpha     90.00
_cell_angle_beta     99.675(3)
_cell_angle_gamma     90.00
_cell_volume     2289.7(6)
_cell_formula_units_Z     8
_cell_measurement_reflns_used     4438
_cell_measurement_theta_min     1.6
_cell_measurement_theta_max     26.0
_cell_measurement_temperature     223(2)
_exptl_crystal_description     Block
_exptl_crystal_colour     colourless
_exptl_crystal_size_max     0.18
_exptl_crystal_size_mid     0.17
_exptl_crystal_size_min     0.15
_exptl_crystal_density_diffrn     1.336
_exptl_crystal_density_meas     ?
_exptl_crystal_density_method     'not measured'
_exptl_crystal_F_000     976
_exptl_absorpt_coefficient_mu     0.110
_exptl_absorpt_correction_type     multi-scan
_exptl_absorpt_process_details     '(SADABS; Bruker, 2002)'
_exptl_absorpt_correction_T_min     0.977
_exptl_absorpt_correction_T_max     0.989
_exptl_special_details     ?
_diffrn_ambient_temperature     223(2)
_diffrn_radiation_type     MoK\a
_diffrn_radiation_wavelength     0.71073
_diffrn_radiation_source     'fine-focus sealed tube'
_diffrn_radiation_monochromator     graphite
_diffrn_measurement_device_type     'Bruker SMART CCD'
_diffrn_measurement_method     '\f and \w scans'
_diffrn_detector_area_resol_mean     ?
_diffrn_reflns_number     19583
_diffrn_reflns_av_R_equivalents     0.0233
_diffrn_reflns_av_sigmaI/netI     0.0229
_diffrn_reflns_theta_min     1.76
_diffrn_reflns_theta_max     26.00
_diffrn_reflns_theta_full     26.00
_diffrn_measured_fraction_theta_max     0.985
_diffrn_measured_fraction_theta_full     0.985
_diffrn_reflns_limit_h_min     -13
_diffrn_reflns_limit_h_max     14
_diffrn_reflns_limit_k_min     -24
_diffrn_reflns_limit_k_max     25
_diffrn_reflns_limit_l_min     -11
_diffrn_reflns_limit_l_max     11
_diffrn_standards_number     ?
_diffrn_standards_interval_count     ?
_diffrn_standards_interval_time     ?
_diffrn_standards_decay_%     ?
_refine_special_details
;
 Refinement of F^2^ against ALL reflections.  The weighted R-factor wR and
 goodness of fit S are based on F^2^, conventional R-factors R are based
 on F, with F set to zero for negative F^2^. The threshold expression of
 F^2^ > 2sigma(F^2^) is used only for calculating R-factors(gt) etc. and is
 not relevant to the choice of reflections for refinement.  R-factors based
 on F^2^ are statistically about twice as large as those based on F, and R-
 factors based on ALL data will be even larger.
;
_reflns_number_total     4438
_reflns_number_gt     3346
_reflns_threshold_expression     I>2\s(I)
_refine_ls_structure_factor_coef     Fsqd
_refine_ls_matrix_type     full
_refine_ls_R_factor_all     0.0554
_refine_ls_R_factor_gt     0.0398
_refine_ls_wR_factor_gt     0.1042
_refine_ls_wR_factor_ref     0.1172
_refine_ls_goodness_of_fit_ref     1.032
_refine_ls_restrained_S_all     1.032
_refine_ls_number_reflns     4438
_refine_ls_number_parameters     326
_refine_ls_number_restraints     0
_refine_ls_hydrogen_treatment     mixed
_refine_ls_weighting_scheme     calc
_refine_ls_weighting_details
         'calc w=1/[\s^2^(Fo^2^)+(0.0525P)^2^+0.6042P] where P=(Fo^2^+2Fc^2^)/3'
_atom_sites_solution_hydrogens     geom
_atom_sites_solution_primary     direct
_atom_sites_solution_secondary     difmap
_refine_ls_shift/su_max     0.000
_refine_ls_shift/su_mean     0.000
_refine_diff_density_max     0.221
_refine_diff_density_min     -0.142
_refine_ls_extinction_method     SHELXL
_refine_ls_extinction_coef     0.0121(13)
_refine_ls_extinction_expression
                                  'Fc^*^=kFc[1+0.001xFc^2^\l^3^/sin(2\q)]^-1/4^'
loop_
    _atom_type_symbol
    _atom_type_description
    _atom_type_scat_dispersion_real
    _atom_type_scat_dispersion_imag
    _atom_type_scat_source
    'C' 'C' 0.0033 0.0016
                         'International Tables Vol C Tables 4.2.6.8 and 6.1.1.4'
    'H' 'H' 0.0000 0.0000
                         'International Tables Vol C Tables 4.2.6.8 and 6.1.1.4'
    'N' 'N' 0.0061 0.0033
                         'International Tables Vol C Tables 4.2.6.8 and 6.1.1.4'
    'O' 'O' 0.0106 0.0060
                         'International Tables Vol C Tables 4.2.6.8 and 6.1.1.4'
_computing_data_collection     'SMART (Bruker, 2002)'
_computing_cell_refinement     'SAINT (Bruker, 2002)'
_computing_data_reduction     'SAINT (Bruker, 2002)'
_computing_structure_solution     'SHELXS97 (Sheldrick, 2008)'
_computing_structure_refinement     'SHELXL97 (Sheldrick, 2008)'
_computing_molecular_graphics     'SHELXTL (Sheldrick, 2008)'
_computing_publication_material     'SHELXTL (Sheldrick, 2008)'
loop_
    _atom_site_type_symbol
    _atom_site_label
    _atom_site_fract_x
    _atom_site_fract_y
    _atom_site_fract_z
    _atom_site_U_iso_or_equiv
    _atom_site_adp_type
    _atom_site_calc_flag
    _atom_site_refinement_flags
    _atom_site_occupancy
    _atom_site_symmetry_multiplicity
    _atom_site_disorder_assembly
    _atom_site_disorder_group
    C C1 0.24171(13) 0.62113(8) 0.93235(17) 0.0448(4) Uani d . 1 1 . .
    H H1 0.2511 0.5777 0.9139 0.054 Uiso calc R 1 1 . .
    C C2 0.29711(14) 0.66693(8) 0.86354(17) 0.0482(4) Uani d . 1 1 . .
    C C3 0.28141(16) 0.73158(9) 0.8879(2) 0.0573(5) Uani d . 1 1 . .
    H H3 0.3184 0.7624 0.8410 0.069 Uiso calc R 1 1 . .
    C C4 0.21077(18) 0.74998(9) 0.9821(2) 0.0646(5) Uani d . 1 1 . .
    H H4 0.1997 0.7935 0.9981 0.078 Uiso calc R 1 1 . .
    C C5 0.15620(16) 0.70477(8) 1.0530(2) 0.0572(5) Uani d . 1 1 . .
    H H5 0.1088 0.7178 1.1168 0.069 Uiso calc R 1 1 . .
    C C6 0.17198(13) 0.64001(8) 1.02913(17) 0.0445(4) Uani d . 1 1 . .
    C C7 0.11467(14) 0.59292(8) 1.10740(17) 0.0473(4) Uani d . 1 1 . .
    H H7 0.0626 0.6075 1.1640 0.057 Uiso calc R 1 1 . .
    C C8 0.08718(13) 0.43208(8) 1.18676(17) 0.0445(4) Uani d . 1 1 . .
    C C9 0.02974(17) 0.33892(8) 1.2976(2) 0.0630(5) Uani d . 1 1 . .
    H H9A -0.0218 0.3263 1.3609 0.095 Uiso calc R 1 1 . .
    H H9B 0.1077 0.3282 1.3394 0.095 Uiso calc R 1 1 . .
    H H9C 0.0093 0.3167 1.2086 0.095 Uiso calc R 1 1 . .
    C C10 0.24610(13) 0.40621(8) 0.55031(17) 0.0480(4) Uani d . 1 1 . .
    H H10 0.2391 0.3631 0.5735 0.058 Uiso calc R 1 1 . .
    C C11 0.17966(14) 0.45186(8) 0.60274(19) 0.0522(4) Uani d . 1 1 . .
    C C12 0.19031(17) 0.51613(9) 0.5701(2) 0.0607(5) Uani d . 1 1 . .
    H H12 0.1448 0.5469 0.6051 0.073 Uiso calc R 1 1 . .
    C C13 0.26877(18) 0.53409(9) 0.4855(2) 0.0644(5) Uani d . 1 1 . .
    H H13 0.2769 0.5774 0.4643 0.077 Uiso calc R 1 1 . .
    C C14 0.33570(16) 0.48887(9) 0.43165(19) 0.0570(5) Uani d . 1 1 . .
    H H14 0.3887 0.5016 0.3746 0.068 Uiso calc R 1 1 . .
    C C15 0.32374(14) 0.42458(8) 0.46271(17) 0.0467(4) Uani d . 1 1 . .
    C C16 0.39374(15) 0.37710(8) 0.40232(19) 0.0539(4) Uani d . 1 1 . .
    H H16 0.4485 0.3914 0.3493 0.065 Uiso calc R 1 1 . .
    C C17 0.44785(15) 0.21513(8) 0.36295(19) 0.0533(4) Uani d . 1 1 . .
    C C18 0.52822(17) 0.12027(9) 0.2861(2) 0.0629(5) Uani d . 1 1 . .
    H H18A 0.5858 0.1071 0.2314 0.094 Uiso calc R 1 1 . .
    H H18B 0.4541 0.1039 0.2426 0.094 Uiso calc R 1 1 . .
    H H18C 0.5475 0.1037 0.3812 0.094 Uiso calc R 1 1 . .
    N N1 0.13314(11) 0.53299(6) 1.10118(14) 0.0444(3) Uani d . 1 1 . .
    N N2 0.07182(11) 0.49575(6) 1.18140(14) 0.0483(3) Uani d . 1 1 . .
    H H2 0.0235 0.5134 1.2282 0.058 Uiso calc R 1 1 . .
    N N3 0.38247(12) 0.31715(7) 0.41971(16) 0.0534(4) Uani d . 1 1 . .
    N N4 0.45443(13) 0.27907(7) 0.35476(18) 0.0629(4) Uani d . 1 1 . .
    H H4N 0.5036 0.2965 0.3089 0.075 Uiso calc R 1 1 . .
    O O1 0.15029(10) 0.40159(6) 1.12288(14) 0.0586(3) Uani d . 1 1 . .
    O O2 0.02087(10) 0.40691(5) 1.27386(13) 0.0539(3) Uani d . 1 1 . .
    O O1W 0.45469(16) 0.53255(7) 0.82064(18) 0.0679(4) Uani d . 1 1 . .
    O O3 0.36825(11) 0.65024(6) 0.76926(14) 0.0668(4) Uani d . 1 1 . .
    H H3W 0.3707 0.6109 0.7630 0.100 Uiso calc R 1 1 . .
    O O2W 0.33906(13) 0.44786(8) 0.98696(18) 0.0720(4) Uani d . 1 1 . .
    O O4 0.38368(12) 0.18520(6) 0.42559(17) 0.0732(4) Uani d . 1 1 . .
    O O3W 0.19045(16) 0.27222(8) 0.05155(19) 0.0845(5) Uani d . 1 1 . .
    O O5 0.52396(11) 0.18889(6) 0.29060(15) 0.0629(4) Uani d . 1 1 . .
    O O4W 0.10070(16) 0.31023(8) 0.7479(2) 0.0787(5) Uani d . 1 1 . .
    O O6 0.10057(13) 0.43537(7) 0.68672(17) 0.0761(4) Uani d . 1 1 . .
    H H4A 0.132(3) 0.2983(17) 0.827(4) 0.141(15) Uiso d . 1 1 . .
    H H1A 0.518(2) 0.5347(13) 0.881(3) 0.102(10) Uiso d . 1 1 . .
    H H1B 0.413(2) 0.5075(13) 0.861(3) 0.094(8) Uiso d . 1 1 . .
    H H4B 0.135(2) 0.2862(13) 0.692(3) 0.092(8) Uiso d . 1 1 . .
    H H2B 0.279(2) 0.4539(13) 1.017(3) 0.106(9) Uiso d . 1 1 . .
    H H2A 0.347(3) 0.4003(17) 0.965(3) 0.139(11) Uiso d . 1 1 . .
    H H3A 0.263(3) 0.2683(15) 0.039(3) 0.126(11) Uiso d . 1 1 . .
    H H3B 0.187(2) 0.3149(15) 0.085(3) 0.120(10) Uiso d . 1 1 . .
    H H6 0.103(2) 0.3920(13) 0.705(2) 0.094(8) Uiso d . 1 1 . .
loop_
    _atom_site_aniso_label
    _atom_site_aniso_U_11
    _atom_site_aniso_U_22
    _atom_site_aniso_U_33
    _atom_site_aniso_U_12
    _atom_site_aniso_U_13
    _atom_site_aniso_U_23
    C1 0.0445(8) 0.0408(9) 0.0520(9) 0.0018(7) 0.0162(7) 0.0025(7)
    C2 0.0450(9) 0.0510(10) 0.0519(9) 0.0020(7) 0.0176(7) 0.0062(7)
    C3 0.0626(11) 0.0454(10) 0.0690(11) -0.0062(8) 0.0262(9) 0.0070(8)
    C4 0.0798(13) 0.0409(10) 0.0801(13) -0.0042(9) 0.0336(11) -0.0047(9)
    C5 0.0653(11) 0.0479(10) 0.0654(11) -0.0014(8) 0.0313(9) -0.0075(8)
    C6 0.0411(8) 0.0458(9) 0.0485(9) -0.0020(7) 0.0128(7) -0.0003(7)
    C7 0.0462(9) 0.0467(10) 0.0540(9) -0.0012(7) 0.0225(7) -0.0019(7)
    C8 0.0418(8) 0.0441(9) 0.0501(9) -0.0038(7) 0.0152(7) -0.0024(7)
    C9 0.0709(12) 0.0434(10) 0.0791(13) -0.0057(8) 0.0253(10) 0.0067(9)
    C10 0.0461(9) 0.0441(9) 0.0579(10) 0.0014(7) 0.0200(8) 0.0006(7)
    C11 0.0489(9) 0.0520(10) 0.0607(10) 0.0027(7) 0.0236(8) -0.0013(8)
    C12 0.0687(12) 0.0491(11) 0.0712(12) 0.0085(9) 0.0317(10) -0.0057(8)
    C13 0.0806(13) 0.0430(10) 0.0763(12) 0.0006(9) 0.0326(11) 0.0001(9)
    C14 0.0634(11) 0.0507(10) 0.0633(11) -0.0012(8) 0.0292(9) 0.0035(8)
    C15 0.0460(9) 0.0470(9) 0.0500(9) 0.0023(7) 0.0168(7) 0.0001(7)
    C16 0.0557(10) 0.0497(11) 0.0637(11) 0.0022(8) 0.0316(9) 0.0034(8)
    C17 0.0485(9) 0.0490(10) 0.0680(11) 0.0027(8) 0.0259(8) 0.0024(8)
    C18 0.0634(11) 0.0483(11) 0.0799(13) 0.0027(8) 0.0203(10) -0.0109(9)
    N1 0.0421(7) 0.0455(8) 0.0493(7) -0.0037(6) 0.0184(6) 0.0001(6)
    N2 0.0490(7) 0.0413(8) 0.0618(8) -0.0004(6) 0.0296(7) -0.0002(6)
    N3 0.0511(8) 0.0493(9) 0.0671(9) 0.0047(6) 0.0307(7) 0.0012(7)
    N4 0.0639(9) 0.0461(9) 0.0916(11) 0.0041(7) 0.0501(9) 0.0029(8)
    O1 0.0615(7) 0.0477(7) 0.0744(8) 0.0030(6) 0.0338(6) -0.0050(6)
    O2 0.0568(7) 0.0418(6) 0.0699(8) -0.0023(5) 0.0302(6) 0.0034(5)
    O1W 0.0705(10) 0.0576(9) 0.0822(10) 0.0064(7) 0.0321(9) 0.0102(7)
    O3 0.0772(9) 0.0521(7) 0.0843(9) 0.0051(6) 0.0516(7) 0.0114(6)
    O2W 0.0593(8) 0.0651(10) 0.1011(11) -0.0063(7) 0.0406(8) -0.0012(8)
    O4 0.0724(9) 0.0517(8) 0.1089(11) -0.0003(6) 0.0542(8) 0.0060(7)
    O3W 0.0890(11) 0.0631(10) 0.1173(13) -0.0099(8) 0.0631(10) -0.0202(9)
    O5 0.0653(8) 0.0459(7) 0.0876(9) 0.0016(6) 0.0423(7) -0.0042(6)
    O4W 0.0942(12) 0.0573(9) 0.0935(12) 0.0052(8) 0.0418(11) 0.0071(9)
    O6 0.0803(10) 0.0565(9) 0.1084(12) 0.0107(7) 0.0646(9) 0.0068(8)
_geom_special_details
;
 All esds (except the esd in the dihedral angle between two l.s. planes)
 are estimated using the full covariance matrix.  The cell esds are taken
 into account individually in the estimation of esds in distances, angles
 and torsion angles; correlations between esds in cell parameters are only
 used when they are defined by crystal symmetry.  An approximate (isotropic)
 treatment of cell esds is used for estimating esds involving l.s. planes.
;
loop_
    _geom_bond_atom_site_label_1
    _geom_bond_atom_site_label_2
    _geom_bond_site_symmetry_2
    _geom_bond_distance
    _geom_bond_publ_flag
    C1 C2 . 1.379(2) ?
    C1 C6 . 1.388(2) ?
    C1 H1 . 0.9300 ?
    C2 O3 . 1.3695(19) ?
    C2 C3 . 1.381(2) ?
    C3 C4 . 1.374(2) ?
    C3 H3 . 0.9300 ?
    C4 C5 . 1.376(2) ?
    C4 H4 . 0.9300 ?
    C5 C6 . 1.383(2) ?
    C5 H5 . 0.9300 ?
    C6 C7 . 1.461(2) ?
    C7 N1 . 1.267(2) ?
    C7 H7 . 0.9300 ?
    C8 O1 . 1.2132(18) ?
    C8 N2 . 1.335(2) ?
    C8 O2 . 1.3357(18) ?
    C9 O2 . 1.432(2) ?
    C9 H9A . 0.9600 ?
    C9 H9B . 0.9600 ?
    C9 H9C . 0.9600 ?
    C10 C11 . 1.374(2) ?
    C10 C15 . 1.388(2) ?
    C10 H10 . 0.9300 ?
    C11 O6 . 1.367(2) ?
    C11 C12 . 1.382(3) ?
    C12 C13 . 1.373(3) ?
    C12 H12 . 0.9300 ?
    C13 C14 . 1.378(3) ?
    C13 H13 . 0.9300 ?
    C14 C15 . 1.381(2) ?
    C14 H14 . 0.9300 ?
    C15 C16 . 1.462(2) ?
    C16 N3 . 1.267(2) ?
    C16 H16 . 0.9300 ?
    C17 O4 . 1.209(2) ?
    C17 O5 . 1.3329(19) ?
    C17 N4 . 1.334(2) ?
    C18 O5 . 1.428(2) ?
    C18 H18A . 0.9600 ?
    C18 H18B . 0.9600 ?
    C18 H18C . 0.9600 ?
    N1 N2 . 1.3731(17) ?
    N2 H2 . 0.8600 ?
    N3 N4 . 1.3776(18) ?
    N4 H4N . 0.8600 ?
    O1W H1A . 0.86(3) ?
    O1W H1B . 0.85(3) ?
    O3 H3W . 0.8200 ?
    O2W H2B . 0.81(3) ?
    O2W H2A . 1.02(3) ?
    O3W H3A . 0.88(3) ?
    O3W H3B . 0.95(3) ?
    O4W H4A . 0.82(4) ?
    O4W H4B . 0.87(3) ?
    O6 H6 . 0.92(3) ?
loop_
    _geom_angle_atom_site_label_1
    _geom_angle_atom_site_label_2
    _geom_angle_atom_site_label_3
    _geom_angle_site_symmetry_1
    _geom_angle_site_symmetry_3
    _geom_angle
    _geom_angle_publ_flag
    C2 C1 C6 . . 119.88(15) ?
    C2 C1 H1 . . 120.1 ?
    C6 C1 H1 . . 120.1 ?
    O3 C2 C1 . . 121.65(15) ?
    O3 C2 C3 . . 118.03(14) ?
    C1 C2 C3 . . 120.31(15) ?
    C4 C3 C2 . . 119.52(16) ?
    C4 C3 H3 . . 120.2 ?
    C2 C3 H3 . . 120.2 ?
    C3 C4 C5 . . 120.79(17) ?
    C3 C4 H4 . . 119.6 ?
    C5 C4 H4 . . 119.6 ?
    C4 C5 C6 . . 119.84(16) ?
    C4 C5 H5 . . 120.1 ?
    C6 C5 H5 . . 120.1 ?
    C5 C6 C1 . . 119.63(15) ?
    C5 C6 C7 . . 118.84(14) ?
    C1 C6 C7 . . 121.52(15) ?
    N1 C7 C6 . . 122.52(14) ?
    N1 C7 H7 . . 118.7 ?
    C6 C7 H7 . . 118.7 ?
    O1 C8 N2 . . 126.05(14) ?
    O1 C8 O2 . . 125.11(15) ?
    N2 C8 O2 . . 108.84(13) ?
    O2 C9 H9A . . 109.5 ?
    O2 C9 H9B . . 109.5 ?
    H9A C9 H9B . . 109.5 ?
    O2 C9 H9C . . 109.5 ?
    H9A C9 H9C . . 109.5 ?
    H9B C9 H9C . . 109.5 ?
    C11 C10 C15 . . 119.87(16) ?
    C11 C10 H10 . . 120.1 ?
    C15 C10 H10 . . 120.1 ?
    O6 C11 C10 . . 121.45(16) ?
    O6 C11 C12 . . 118.05(15) ?
    C10 C11 C12 . . 120.50(15) ?
    C13 C12 C11 . . 119.32(16) ?
    C13 C12 H12 . . 120.3 ?
    C11 C12 H12 . . 120.3 ?
    C12 C13 C14 . . 120.89(17) ?
    C12 C13 H13 . . 119.6 ?
    C14 C13 H13 . . 119.6 ?
    C13 C14 C15 . . 119.70(16) ?
    C13 C14 H14 . . 120.2 ?
    C15 C14 H14 . . 120.2 ?
    C14 C15 C10 . . 119.71(15) ?
    C14 C15 C16 . . 119.00(15) ?
    C10 C15 C16 . . 121.30(15) ?
    N3 C16 C15 . . 122.31(15) ?
    N3 C16 H16 . . 118.8 ?
    C15 C16 H16 . . 118.8 ?
    O4 C17 O5 . . 124.86(17) ?
    O4 C17 N4 . . 126.06(16) ?
    O5 C17 N4 . . 109.08(14) ?
    O5 C18 H18A . . 109.5 ?
    O5 C18 H18B . . 109.5 ?
    H18A C18 H18B . . 109.5 ?
    O5 C18 H18C . . 109.5 ?
    H18A C18 H18C . . 109.5 ?
    H18B C18 H18C . . 109.5 ?
    C7 N1 N2 . . 114.72(13) ?
    C8 N2 N1 . . 119.99(12) ?
    C8 N2 H2 . . 120.0 ?
    N1 N2 H2 . . 120.0 ?
    C16 N3 N4 . . 114.91(14) ?
    C17 N4 N3 . . 120.01(14) ?
    C17 N4 H4N . . 120.0 ?
    N3 N4 H4N . . 120.0 ?
    C8 O2 C9 . . 116.76(13) ?
    H1A O1W H1B . . 103(2) ?
    C2 O3 H3W . . 109.5 ?
    H2B O2W H2A . . 109(3) ?
    H3A O3W H3B . . 103(3) ?
    C17 O5 C18 . . 117.01(14) ?
    H4A O4W H4B . . 102(3) ?
    C11 O6 H6 . . 110.8(15) ?
loop_
    _geom_torsion_atom_site_label_1
    _geom_torsion_atom_site_label_2
    _geom_torsion_atom_site_label_3
    _geom_torsion_atom_site_label_4
    _geom_torsion_site_symmetry_1
    _geom_torsion_site_symmetry_2
    _geom_torsion_site_symmetry_3
    _geom_torsion_site_symmetry_4
    _geom_torsion
    _geom_torsion_publ_flag
    C6 C1 C2 O3 . . . . 178.82(15) ?
    C6 C1 C2 C3 . . . . -1.5(3) ?
    O3 C2 C3 C4 . . . . -179.89(17) ?
    C1 C2 C3 C4 . . . . 0.4(3) ?
    C2 C3 C4 C5 . . . . 0.5(3) ?
    C3 C4 C5 C6 . . . . -0.3(3) ?
    C4 C5 C6 C1 . . . . -0.8(3) ?
    C4 C5 C6 C7 . . . . 179.01(17) ?
    C2 C1 C6 C5 . . . . 1.7(2) ?
    C2 C1 C6 C7 . . . . -178.10(15) ?
    C5 C6 C7 N1 . . . . -173.42(17) ?
    C1 C6 C7 N1 . . . . 6.4(3) ?
    C15 C10 C11 O6 . . . . 178.56(17) ?
    C15 C10 C11 C12 . . . . -0.7(3) ?
    O6 C11 C12 C13 . . . . -179.77(19) ?
    C10 C11 C12 C13 . . . . -0.5(3) ?
    C11 C12 C13 C14 . . . . 0.8(3) ?
    C12 C13 C14 C15 . . . . 0.1(3) ?
    C13 C14 C15 C10 . . . . -1.3(3) ?
    C13 C14 C15 C16 . . . . 178.77(18) ?
    C11 C10 C15 C14 . . . . 1.6(3) ?
    C11 C10 C15 C16 . . . . -178.51(17) ?
    C14 C15 C16 N3 . . . . -175.88(18) ?
    C10 C15 C16 N3 . . . . 4.2(3) ?
    C6 C7 N1 N2 . . . . -179.94(14) ?
    O1 C8 N2 N1 . . . . -2.0(3) ?
    O2 C8 N2 N1 . . . . 178.36(13) ?
    C7 N1 N2 C8 . . . . -177.79(15) ?
    C15 C16 N3 N4 . . . . 179.48(16) ?
    O4 C17 N4 N3 . . . . -1.1(3) ?
    O5 C17 N4 N3 . . . . 178.98(15) ?
    C16 N3 N4 C17 . . . . -178.25(18) ?
    O1 C8 O2 C9 . . . . 2.9(2) ?
    N2 C8 O2 C9 . . . . -177.42(15) ?
    O4 C17 O5 C18 . . . . 0.8(3) ?
    N4 C17 O5 C18 . . . . -179.25(16) ?
loop_
    _geom_hbond_atom_site_label_D
    _geom_hbond_atom_site_label_H
    _geom_hbond_atom_site_label_A
    _geom_hbond_site_symmetry_A
    _geom_hbond_distance_DH
    _geom_hbond_distance_HA
    _geom_hbond_distance_DA
    _geom_hbond_angle_DHA
    _geom_hbond_publ_flag
    O1W H1B O2W . 0.85(3) 2.02(3) 2.859(2) 169(2) yes
    O1W H1A O2W 3_667 0.86(3) 1.95(3) 2.809(3) 172(3) yes
    N2 H2 O6 3_567 0.86 2.07 2.9278(17) 171.2 yes
    O2W H2A O4 4_566 1.02(3) 1.88(3) 2.893(2) 171(3) yes
    O2W H2B O1 . 0.81(3) 2.23(3) 2.9102(18) 141(3) yes
    O2W H2B N1 . 0.81(3) 2.59(3) 3.322(2) 149(3) yes
    O3W H3A O4 4_565 0.88(3) 2.15(3) 2.877(2) 139(3) yes
    O3W H3B O1 1_554 0.95(3) 1.90(3) 2.832(2) 168(3) yes
    O3 H3W O1W . 0.82 1.93 2.6617(19) 147.2 yes
    O4W H4B O3W 4_566 0.87(3) 2.00(3) 2.864(2) 172(2) yes
    O4W H4A O3W 1_556 0.82(4) 2.20(4) 3.013(3) 170(3) yes
    N4 H4N O3 3_666 0.86 2.10 2.9509(18) 169.4 yes
    O6 H6 O4W . 0.92(3) 1.75(3) 2.665(2) 176(2) yes
data_global
_journal_date_recd_electronic     2011-08-31
_journal_date_accepted     2011-09-01
_journal_name_full     'Acta Crystallographica, Section E'
_journal_year     2011
_journal_volume     67
_journal_issue     10
_journal_page_first     o2584
_journal_page_last     o2584
_journal_paper_category     QO
_journal_coeditor_code     HB6397
_publ_contact_author_name     'Xian-Chao Hu'
_publ_contact_author_address
;
    Research Center of Analysis and Measurement
    Zhejiang University of Technology
    Hangzhou 310014
    People's Republic of China
;
_publ_contact_author_email     zgdhxc@126.com
_publ_contact_author_fax     '++86-571-88320961'
_publ_contact_author_phone     '++86-571-88871095'
_publ_section_title
;
(<i>E</i>)-Methyl <i>N</i>'-(3-hydroxybenzylidene)hydrazinecarboxylate
dihydrate
;
loop_
    _publ_author_name
    _publ_author_address
    'Wei-Wei Li'
;
    Linjiang College
    Hangzhou Vocational and Technical College
    Hangzhou 310018
    People's Republic of China
;
    'Tie-Ming Yu'
;
    Linjiang College
    Hangzhou Vocational and Technical College
    Hangzhou 310018
    People's Republic of China
;
    'Lu-Ping Lv'
;
    Linjiang College
    Hangzhou Vocational and Technical College
    Hangzhou 310018
    People's Republic of China
;
    'Xian-Chao Hu'
;
College of Chemical Engineering and Materials Science
   Zhejiang University of Technology
   Hangzhou 310014
   People's Republic of China
Research Center of Analysis and Measurement
   Zhejiang University of Technology
   Hangzhou 310014
   People's Republic of China
;
