# Supplementary material for: (E)-Methyl N′-(3-hy­droxy­benzyl­idene)hydrazinecarboxyl­ate dihydrate
Source: Acta Crystallogr Sect E Struct Rep Online. 2011 Sep 14;67(Pt 10):o2584. doi: 10.1107/S1600536811035689 (PMC3201241; doi:10.1107/S1600536811035689)
Supplement: Supplementary file 2 [file e-67-o2584-Isup2.hkl]

#
# h,k,l, Fc-squared, Fo-squared, sigma(Fo-squared) and status flag
#
data_I
_shelx_title ' c in P 1 21/c 1'
_shelx_refln_list_code          4
_shelx_F_calc_maximum      478.86
_exptl_crystal_F_000       976.00
_reflns_d_resolution_high  0.8107
 
loop_
 _symmetry_equiv_pos_as_xyz
 'x, y, z'
 '-x, y+1/2, -z+1/2'
 '-x, -y, -z'
 'x, -y-1/2, z-1/2'
 
_cell_length_a    11.7316
_cell_length_b    20.7846
_cell_length_c     9.5259
_cell_angle_alpha  90.000
_cell_angle_beta   99.675
_cell_angle_gamma  90.000
 
_shelx_F_squared_multiplier     1.000
 
loop_
 _refln_index_h
 _refln_index_k
 _refln_index_l
 _refln_F_squared_calc
 _refln_F_squared_meas
 _refln_F_squared_sigma
 _refln_observed_status
   1   0   0       32.26       27.72      1.02 o
   2   0   0      244.60      293.89      5.27 o
   3   0   0     4718.83     4589.05    118.55 o
   4   0   0     4071.44     4089.88     53.60 o
   5   0   0      208.77      198.49      3.67 o
   6   0   0      455.11      447.14      5.90 o
   7   0   0       11.68       14.66      1.36 o
   8   0   0       69.08       75.05      2.41 o
   9   0   0       15.40       18.03      1.73 o
  10   0   0       30.26       37.21      2.33 o
  11   0   0      286.41      289.26      7.63 o
  12   0   0        2.59        7.04      2.07 o
  13   0   0       75.90       85.40      4.62 o
   1   1   0      443.33      466.83      7.55 o
   2   1   0       17.54       22.47      1.01 o
   3   1   0    13062.49    12498.52    139.21 o
   4   1   0        0.78        0.16      0.30 o
   5   1   0        8.68       11.73      0.81 o
   6   1   0     1125.03     1147.12     16.11 o
   7   1   0      125.17      125.75      1.89 o
   8   1   0        0.00        0.26      0.76 o
   9   1   0       15.59       16.86      1.22 o
  10   1   0       59.76       59.17      1.85 o
  11   1   0        0.54        3.12      1.21 o
  12   1   0       27.55       36.65      2.74 o
  13   1   0       13.42       25.38      2.79 o
   0   2   0      445.77      363.57     22.73 o
   1   2   0     6629.41     6395.33    104.86 o
   2   2   0      153.13      150.09      2.33 o
   3   2   0     1433.07     1315.99     12.53 o
   4   2   0      922.85      920.11      9.83 o
   5   2   0     2082.39     2127.00     21.87 o
   6   2   0        7.84       15.83      0.82 o
   7   2   0       15.60       18.19      1.08 o
   8   2   0       30.81       36.56      1.68 o
   9   2   0      251.79      249.42      4.56 o
  10   2   0       80.22       63.55      3.96 o
  11   2   0       22.11       27.04      2.19 o
  12   2   0      219.07      210.74      4.74 o
  13   2   0       25.55       29.31      2.81 o
  14   2   0        0.52        5.19      4.27 o
   1   3   0     2797.05     2685.76     62.87 o
   2   3   0      779.22      767.92      7.40 o
   3   3   0      520.59      491.30      4.95 o
   4   3   0     6590.59     6694.38     61.52 o
   5   3   0      902.64      959.59     10.39 o
   6   3   0      375.38      376.38      4.33 o
   7   3   0       89.02      104.77      1.73 o
   8   3   0       74.14       87.24      1.91 o
   9   3   0       55.01       58.78      2.24 o
  10   3   0       47.47       46.77      1.98 o
  11   3   0       39.51       43.88      2.38 o
  12   3   0        6.81       12.21      2.04 o
  13   3   0      110.62      102.62      3.61 o
  14   3   0        2.54        3.81      4.38 o
   0   4   0      274.37      299.07     10.88 o
   1   4   0      106.05      121.56      1.58 o
   2   4   0     1119.88     1190.72     11.32 o
   3   4   0     2748.17     2596.58     24.08 o
   4   4   0      135.41      131.49      1.76 o
   5   4   0      349.79      354.58      3.90 o
   6   4   0        1.22        0.83      0.60 o
   7   4   0       40.37       43.88      1.30 o
   8   4   0     1630.34     1672.59     16.18 o
   9   4   0       89.01       89.49      2.29 o
  10   4   0        2.41        1.65      1.43 o
  11   4   0       72.15       75.57      2.80 o
  12   4   0       26.55       30.47      2.47 o
  13   4   0       22.79       32.92      3.42 o
  14   4   0       57.56       64.47      4.43 o
   1   5   0     2420.71     2499.16     25.31 o
   2   5   0      135.64      136.83      1.88 o
   3   5   0       91.96       84.87      1.24 o
   4   5   0      297.55      306.16      3.44 o
   5   5   0      662.68      685.02     10.30 o
   6   5   0        1.22        0.71      0.67 o
   7   5   0     1146.50     1167.48     11.68 o
   8   5   0      860.72      882.18     10.22 o
   9   5   0       96.36       91.53      3.47 o
  10   5   0       66.45       74.51      2.68 o
  11   5   0      149.92      150.42      3.87 o
  12   5   0       14.99       14.95      2.17 o
  13   5   0      100.99      102.47      3.69 o
   0   6   0       55.12       50.10      1.18 o
   1   6   0     3250.71     3180.04     29.28 o
   2   6   0     2134.17     2185.33     22.18 o
   3   6   0     1634.84     1633.12     15.46 o
   4   6   0     1071.20     1181.64     11.46 o
   5   6   0      231.44      242.00      2.76 o
   6   6   0       18.18       25.93      1.06 o
   7   6   0      261.90      259.79      5.02 o
   8   6   0        0.92        1.47      1.34 o
   9   6   0      625.17      603.01      8.71 o
  10   6   0        3.93        5.24      1.55 o
  11   6   0        2.84        2.85      1.68 o
  12   6   0       45.55       51.50      2.84 o
  13   6   0       11.21       12.19      2.32 o
   1   7   0       46.75       46.97      1.48 o
   2   7   0      236.46      276.88      3.38 o
   3   7   0      360.08      392.04      4.22 o
   4   7   0     2005.24     2055.84     17.88 o
   5   7   0      374.41      404.26      4.19 o
   6   7   0     1330.40     1307.94     12.89 o
   7   7   0      766.38      737.79      9.74 o
   8   7   0      399.87      389.77      5.42 o
   9   7   0      180.98      182.94      3.98 o
  10   7   0        5.26        5.73      1.71 o
  11   7   0        1.72        2.17      1.67 o
  12   7   0       21.73       20.01      2.27 o
  13   7   0       14.54       17.01      2.53 o
   0   8   0     1807.79     1870.21     24.76 o
   1   8   0        7.64        5.58      0.78 o
   2   8   0     1529.48     1594.06     16.53 o
   3   8   0      287.57      332.73      4.17 o
   4   8   0     2261.15     2328.50     20.20 o
   5   8   0     1590.49     1681.53     16.12 o
   6   8   0       32.33       41.06      1.50 o
   7   8   0        0.37       -0.30      0.92 o
   8   8   0      131.36      118.29      2.61 o
   9   8   0       24.31       26.80      2.08 o
  10   8   0       74.63       71.22      2.70 o
  11   8   0       14.77       18.79      2.13 o
  12   8   0        0.59        0.36      1.78 o
  13   8   0        0.28        0.68      2.36 o
   1   9   0    10225.54    10506.19    141.99 o
   2   9   0       43.63       42.30      1.52 o
   3   9   0      825.22      783.96      7.92 o
   4   9   0       29.24       27.64      1.07 o
   5   9   0        7.28       11.77      0.83 o
   6   9   0        7.75        7.30      0.97 o
   7   9   0      144.35      134.74      2.72 o
   8   9   0        2.53        2.54      1.31 o
   9   9   0       78.31       73.17      3.20 o
  10   9   0        8.41        9.27      1.77 o
  11   9   0        0.21       -0.50      1.67 o
  12   9   0        7.16        7.22      2.12 o
  13   9   0        0.19       -0.13      3.06 o
   0  10   0     1842.35     2072.05     27.58 o
   1  10   0      115.37       86.09      2.16 o
   2  10   0     2662.43     2839.50     26.51 o
   3  10   0      495.14      508.47      6.05 o
   4  10   0        3.26        4.21      0.70 o
   5  10   0       21.63       26.62      1.08 o
   6  10   0       85.61       82.66      2.05 o
   7  10   0       34.51       34.37      1.66 o
   8  10   0      134.02      138.04      3.01 o
   9  10   0        0.06       -0.42      1.47 o
  10  10   0       28.20       32.55      2.44 o
  11  10   0       23.88       24.96      2.40 o
  12  10   0        4.13        3.47      2.03 o
  13  10   0       36.03       38.93      4.42 o
   1  11   0      101.04      133.38      2.00 o
   2  11   0     1392.29     1543.76     14.88 o
   3  11   0       58.07       63.55      1.62 o
   4  11   0        1.84        1.70      0.66 o
   5  11   0      120.66      123.79      2.18 o
   6  11   0      228.76      235.24      3.80 o
   7  11   0       54.35       45.51      1.79 o
   8  11   0       98.30       90.67      2.49 o
   9  11   0       30.45       35.31      2.39 o
  10  11   0        7.76       11.89      2.37 o
  11  11   0        3.32        0.96      1.86 o
  12  11   0        0.10       -3.09      2.06 o
   0  12   0        0.41        0.33      0.81 o
   1  12   0     2237.50     2283.74     21.59 o
   2  12   0       18.58       24.72      1.01 o
   3  12   0     2838.12     2991.38     30.31 o
   4  12   0        0.17        0.45      0.71 o
   5  12   0        0.20        0.64      0.79 o
   6  12   0       15.28       16.31      1.36 o
   7  12   0      122.70      128.63      2.89 o
   8  12   0        0.78        1.19      1.72 o
   9  12   0        0.27        1.00      1.77 o
  10  12   0      150.44      153.29      5.28 o
  11  12   0       19.71       23.32      2.95 o
  12  12   0        0.35       -2.06      2.48 o
   1  13   0       88.93      107.24      7.09 o
   2  13   0        5.33       10.00      0.91 o
   3  13   0       23.68       26.08      1.50 o
   4  13   0       51.39       54.30      1.50 o
   5  13   0       89.35       96.09      2.07 o
   6  13   0      492.85      473.18      6.38 o
   7  13   0        9.86        9.39      1.49 o
   8  13   0      391.63      373.58      5.73 o
   9  13   0      261.81      266.49      6.12 o
  10  13   0        0.28        2.32      1.85 o
  11  13   0       41.74       49.28      3.00 o
  12  13   0       30.46       38.83      4.55 o
   0  14   0      371.88      344.93      5.94 o
   1  14   0      172.70      189.85      3.12 o
   2  14   0       21.19        8.86      0.92 o
   3  14   0       84.28       84.48      1.86 o
   4  14   0      136.36      122.47      2.55 o
   5  14   0       74.19       84.80      2.05 o
   6  14   0        2.38        6.25      1.37 o
   7  14   0       88.84       93.32      2.73 o
   8  14   0      439.55      445.45      6.57 o
   9  14   0       15.59       14.93      2.26 o
  10  14   0        5.28        7.46      2.08 o
  11  14   0       57.98       62.09      3.25 o
   1  15   0      172.66      168.49      2.96 o
   2  15   0       20.60       20.92      1.18 o
   3  15   0      288.78      272.62      3.76 o
   4  15   0        7.80       10.84      1.30 o
   5  15   0     1663.48     1660.35     18.06 o
   6  15   0      267.90      260.95      4.41 o
   7  15   0      382.63      394.39      6.01 o
   8  15   0      151.68      148.95      3.60 o
   9  15   0       61.62       65.75      2.98 o
  10  15   0       63.53       58.75      3.18 o
  11  15   0       15.30       14.29      2.89 o
   0  16   0        4.40        5.28      1.66 o
   1  16   0       97.79       93.30      2.36 o
   2  16   0        4.31        3.03      0.92 o
   3  16   0       40.89       47.32      1.80 o
   4  16   0      287.89      287.99      4.54 o
   5  16   0       31.91       32.78      1.97 o
   6  16   0      166.60      175.15      3.65 o
   7  16   0      966.22      958.37     11.72 o
   8  16   0        0.01        1.36      1.73 o
   9  16   0       26.11       34.91      2.79 o
  10  16   0      116.81      112.81      4.44 o
  11  16   0        0.04       -1.32      4.48 o
   1  17   0        2.00        1.68      1.25 o
   2  17   0      215.27      214.02      4.30 o
   3  17   0      254.31      259.93      3.84 o
   4  17   0     1372.54     1337.36     13.69 o
   5  17   0      136.33      132.09      3.14 o
   6  17   0       25.49       29.04      2.06 o
   7  17   0      641.94      672.77      8.97 o
   8  17   0        7.98       10.30      1.90 o
   9  17   0       79.36       85.04      4.67 o
  10  17   0        0.28       -0.05      3.08 o
   0  18   0        8.49        9.16      2.19 o
   1  18   0        1.07       -0.21      1.81 o
   2  18   0       17.04       25.51      2.49 o
   3  18   0       86.80       90.68      2.52 o
   4  18   0        6.15        5.17      1.33 o
   5  18   0       19.76       21.00      1.85 o
   6  18   0        7.37        9.58      1.89 o
   7  18   0        1.17        4.29      1.90 o
   8  18   0      103.70       98.12      3.40 o
   9  18   0        0.27       -1.45      2.01 o
  10  18   0        0.71        2.14      4.27 o
   1  19   0      148.75      135.26      3.43 o
   2  19   0        0.65        0.31      1.42 o
   3  19   0      517.24      463.64      8.59 o
   4  19   0       16.87       20.48      1.79 o
   5  19   0       36.80       41.57      2.58 o
   6  19   0       15.44       15.09      2.09 o
   7  19   0        0.10       -2.37      2.29 o
   8  19   0       81.09       84.59      3.37 o
   9  19   0        7.62        8.35      2.22 o
   0  20   0        0.04       -4.12      2.75 o
   1  20   0      333.80      295.11      7.74 o
   2  20   0        1.32        0.11      2.13 o
   3  20   0        0.84        2.08      1.82 o
   4  20   0       41.51       45.10      2.83 o
   5  20   0       26.97       23.13      2.27 o
   6  20   0       73.87       78.15      3.14 o
   7  20   0       11.15        8.94      2.12 o
   8  20   0        3.70        6.23      2.20 o
   1  21   0        0.01        4.21      2.39 o
   2  21   0       59.67       55.51      3.56 o
   3  21   0        2.91        1.08      2.41 o
   4  21   0      179.49      157.33      8.35 o
   5  21   0       21.44       22.39      5.19 o
   6  21   0      176.79      177.60      6.22 o
   7  21   0        0.45       -0.10      2.22 o
   8  21   0        1.38        1.29      2.53 o
   0  22   0       98.90       80.94      5.80 o
   1  22   0        1.78        1.71      3.56 o
   2  22   0        0.27        0.10      4.07 o
   3  22   0        0.08        0.72      3.31 o
   4  22   0        3.59       10.79      4.27 o
   5  22   0        7.71       11.40      4.58 o
   6  22   0        5.42       10.59      4.99 o
   7  22   0        4.47        3.77      3.97 o
   1  23   0      291.50      306.82      8.43 o
   2  23   0        4.54        3.64      2.62 o
   3  23   0        0.26       -3.35      2.41 o
   4  23   0       21.88       28.19      5.39 o
   0  24   0        5.68        1.93      4.07 o
   1  24   0        2.89       11.96      3.17 o
   2  24   0        3.47        0.66      2.73 o
   3  24   0        4.44        6.62      4.38 o
   2  25   0       52.16       66.57      6.41 o
   3  25   0        0.11       -3.56      3.97 o
 -14   1   1       21.67       24.22      5.09 o
 -13   1   1       45.55       55.06      3.05 o
 -12   1   1      116.33      119.09      2.83 o
 -11   1   1        2.16        0.87      1.26 o
 -10   1   1       51.11       52.75      1.84 o
  -9   1   1      204.58      203.46      3.23 o
  -8   1   1      402.34      385.00      4.76 o
  -7   1   1      589.94      627.20      5.80 o
  -6   1   1      204.35      195.07      2.44 o
  -5   1   1      406.97      464.73      5.02 o
  -4   1   1       38.33       44.54      0.93 o
  -3   1   1       12.62        2.53      0.47 o
  -2   1   1     7696.19     7146.54     81.23 o
  -1   1   1      323.52      309.14      3.13 o
   0   1   1      795.16      819.39     11.37 o
   1   1   1      446.99      434.41      4.70 o
   2   1   1       21.02       29.93      0.77 o
   3   1   1     7704.70     7310.02    154.45 o
   4   1   1     4059.15     4209.90     54.79 o
   5   1   1      889.78      768.84      9.36 o
   6   1   1        6.31        2.96      0.56 o
   7   1   1       16.11        9.71      0.86 o
   8   1   1       20.51       16.29      1.19 o
   9   1   1       17.11       20.76      1.29 o
  10   1   1      134.84      129.18      2.61 o
  11   1   1       10.46       11.69      1.43 o
  12   1   1        6.08        7.31      2.07 o
  13   1   1        0.19       -0.42      2.46 o
 -14   2   1       37.16       50.12      4.27 o
 -13   2   1      173.25      170.89      4.54 o
 -12   2   1       29.65       35.49      2.69 o
 -11   2   1       10.22       13.46      1.48 o
 -10   2   1        5.13        1.79      1.37 o
  -9   2   1       10.56       12.80      1.21 o
  -8   2   1        6.49        7.26      0.95 o
  -7   2   1        4.38       11.86      0.87 o
  -6   2   1       69.26       61.16      1.39 o
  -5   2   1     6378.38     6453.87     64.39 o
  -4   2   1        5.40        6.55      0.93 o
  -3   2   1    11692.05    10879.10    108.81 o
  -2   2   1        4.02        4.55      0.77 o
  -1   2   1     9799.53     9339.37    200.56 o
   0   2   1     1797.35     1769.49     18.27 o
   1   2   1     4677.13     4795.12     48.38 o
   2   2   1      363.56      338.93      3.48 o
   3   2   1     8153.88     8082.87     74.43 o
   4   2   1      409.49      353.91      4.20 o
   5   2   1      933.33      968.09     11.68 o
   6   2   1      495.36      402.11      4.50 o
   7   2   1      223.24      210.42      3.27 o
   8   2   1        1.71        7.47      1.33 o
   9   2   1      157.95      167.01      3.95 o
  10   2   1        5.78        8.15      1.61 o
  11   2   1       12.71       16.80      1.98 o
  12   2   1        7.76        9.94      2.01 o
  13   2   1        6.52        9.68      2.20 o
 -14   3   1       25.19       33.07      3.99 o
 -13   3   1       32.60       43.17      2.94 o
 -12   3   1       29.69       35.48      2.55 o
 -11   3   1      270.37      265.51      5.22 o
 -10   3   1        2.30        1.13      0.75 o
  -9   3   1        1.21        0.23      0.66 o
  -8   3   1       93.97       88.48      2.52 o
  -7   3   1     2364.07     2378.48     24.54 o
  -6   3   1      180.58      191.51      2.41 o
  -5   3   1     1760.99     1660.70     15.88 o
  -4   3   1     5525.83     5507.71     50.50 o
  -3   3   1     1241.23     1265.99     12.05 o
  -2   3   1     8160.50     7635.45     77.81 o
  -1   3   1      623.58      604.70      5.89 o
   0   3   1     7372.07     7401.80     72.83 o
   1   3   1     1638.26     1574.57     14.73 o
   2   3   1     7202.95     7206.26     66.23 o
   3   3   1     1399.53     1473.45     13.90 o
   4   3   1     6383.23     6194.52     61.72 o
   5   3   1      219.58      210.38      2.66 o
   6   3   1      861.00      849.07      8.57 o
   7   3   1      713.08      680.54      6.62 o
   8   3   1      163.72      166.86      2.75 o
   9   3   1      378.37      371.03      5.30 o
  10   3   1       11.59        8.40      1.56 o
  11   3   1        0.06       -2.24      1.49 o
  12   3   1       10.19       10.45      2.59 o
  13   3   1       51.15       57.32      3.09 o
 -14   4   1        2.56        1.10      3.06 o
 -13   4   1       57.36       63.20      3.27 o
 -12   4   1       71.01       69.06      2.96 o
 -11   4   1       29.19       35.02      2.34 o
 -10   4   1       54.08       51.98      2.41 o
  -9   4   1        3.24        2.74      1.04 o
  -8   4   1      233.92      265.87      3.38 o
  -7   4   1      164.79      186.83      2.59 o
  -6   4   1      114.29      113.42      1.72 o
  -5   4   1        0.20        0.33      0.43 o
  -4   4   1       69.64       69.03      1.21 o
  -3   4   1      610.59      611.26      6.16 o
  -2   4   1     6002.48     5912.17     54.13 o
  -1   4   1      434.36      452.49      4.53 o
   0   4   1      315.01      356.95      3.62 o
   1   4   1       27.36       30.34      2.29 o
   2   4   1     1043.69     1151.31     10.94 o
   3   4   1     2059.70     2026.06     18.93 o
   4   4   1     1088.62     1160.40     11.20 o
   5   4   1      346.49      302.26      3.53 o
   6   4   1        3.66        2.63      0.61 o
   7   4   1       21.50       27.52      1.12 o
   8   4   1       17.93       20.71      2.13 o
   9   4   1       43.84       42.14      2.04 o
  10   4   1      181.23      171.59      4.91 o
  11   4   1        1.43        1.56      1.58 o
  12   4   1       23.72       24.80      2.42 o
  13   4   1        5.16        8.00      2.32 o
 -14   5   1        6.47        9.06      4.58 o
 -13   5   1       15.28       15.21      2.50 o
 -12   5   1       61.89       63.94      2.94 o
 -11   5   1      139.28      137.75      3.72 o
 -10   5   1       18.24       21.19      2.02 o
  -9   5   1       12.86       14.85      1.70 o
  -8   5   1      369.06      379.32      4.39 o
  -7   5   1       31.48       29.72      1.27 o
  -6   5   1        7.44        6.95      0.85 o
  -5   5   1      112.59      115.02      1.88 o
  -4   5   1      150.70      135.91      1.92 o
  -3   5   1      369.13      317.48      3.52 o
  -2   5   1       10.40       10.87      0.48 o
  -1   5   1     1346.02     1351.77     13.90 o
   0   5   1      670.09      658.29      6.42 o
   1   5   1       55.35       66.29      1.30 o
   2   5   1      305.90      297.49      3.57 o
   3   5   1     1181.52     1242.32     11.89 o
   4   5   1        2.63        8.79      0.62 o
   5   5   1       34.38       39.35      0.99 o
   6   5   1      409.41      374.56      4.38 o
   7   5   1       70.18       72.37      3.59 o
   8   5   1       39.80       44.33      2.44 o
   9   5   1       40.64       41.52      2.07 o
  10   5   1       31.61       34.09      2.20 o
  11   5   1       23.17       23.97      2.22 o
  12   5   1       28.76       38.26      3.67 o
  13   5   1       17.13       17.71      2.59 o
 -14   6   1        0.03       -0.81      4.27 o
 -13   6   1       25.71       28.44      2.72 o
 -12   6   1       23.96       30.68      2.63 o
 -11   6   1       58.73       60.07      2.74 o
 -10   6   1        0.56        0.08      1.46 o
  -9   6   1       58.11       51.59      2.21 o
  -8   6   1      232.99      234.83      3.86 o
  -7   6   1       46.96       51.56      1.52 o
  -6   6   1     1728.29     1774.99     15.78 o
  -5   6   1      610.55      672.66      7.00 o
  -4   6   1     2147.44     2191.48     20.68 o
  -3   6   1      764.54      841.76      8.35 o
  -2   6   1     1720.59     1728.51     17.77 o
  -1   6   1     9324.16     9312.39    171.49 o
   0   6   1     2035.20     2024.97     18.84 o
   1   6   1        1.86        2.31      0.26 o
   2   6   1      444.01      493.05      5.57 o
   3   6   1     1198.35     1211.15     12.76 o
   4   6   1     1696.87     1635.51     14.36 o
   5   6   1      142.11      144.01      1.90 o
   6   6   1      590.25      596.39      6.45 o
   7   6   1      171.12      184.70      3.13 o
   8   6   1      486.71      477.78      7.14 o
   9   6   1        3.45        4.45      1.41 o
  10   6   1        5.71        7.65      1.65 o
  11   6   1        2.35        1.90      2.23 o
  12   6   1        6.37        7.63      2.02 o
  13   6   1       36.10       45.16      3.46 o
 -13   7   1       21.53       28.02      2.86 o
 -12   7   1        9.21        4.54      1.96 o
 -11   7   1       26.99       27.99      2.33 o
 -10   7   1        5.75        5.66      1.61 o
  -9   7   1       79.33       67.08      2.43 o
  -8   7   1        3.00        2.87      1.09 o
  -7   7   1       95.58       89.52      2.18 o
  -6   7   1      355.30      326.17      3.68 o
  -5   7   1        0.99        2.95      0.97 o
  -4   7   1     2106.20     2116.95     18.44 o
  -3   7   1      291.07      297.16      3.47 o
  -2   7   1     1620.54     1576.70     14.95 o
  -1   7   1        0.01        0.86      0.64 o
   0   7   1      881.16      845.16      8.24 o
   1   7   1       78.33       86.51      1.36 o
   2   7   1      320.32      328.60      4.00 o
   3   7   1      139.66      159.42      3.38 o
   4   7   1       16.04       14.77      1.12 o
   5   7   1      417.24      443.80      4.54 o
   6   7   1       32.10       31.54      1.34 o
   7   7   1       30.41       29.84      1.52 o
   8   7   1        5.42        5.25      1.56 o
   9   7   1       18.43       20.45      1.89 o
  10   7   1        0.52        0.63      1.52 o
  11   7   1        2.75        0.97      1.75 o
  12   7   1       15.27       13.92      2.22 o
  13   7   1       13.87       13.79      2.99 o
 -13   8   1       15.43       19.45      2.64 o
 -12   8   1       28.40       35.46      4.10 o
 -11   8   1       28.42       31.59      2.89 o
 -10   8   1       19.77       21.51      2.05 o
  -9   8   1        0.07       -1.77      1.27 o
  -8   8   1       30.69       32.31      1.68 o
  -7   8   1        8.13       14.83      1.62 o
  -6   8   1      136.35      120.62      2.46 o
  -5   8   1     1492.55     1576.87     14.11 o
  -4   8   1     2026.83     2092.15     18.28 o
  -3   8   1     1113.01     1115.53     11.95 o
  -2   8   1     1709.71     1797.52     17.01 o
  -1   8   1     2035.05     2058.50     19.30 o
   0   8   1      659.89      631.89      6.37 o
   1   8   1     1247.65     1271.40     12.17 o
   2   8   1       43.70       58.16      1.49 o
   3   8   1       93.76       77.68      1.48 o
   4   8   1      471.08      488.54      5.35 o
   5   8   1      172.96      165.09      2.59 o
   6   8   1      282.35      273.61      4.05 o
   7   8   1      757.56      749.33      8.93 o
   8   8   1      112.98      108.76      3.03 o
   9   8   1       51.10       51.55      2.34 o
  10   8   1        3.61        1.46      1.63 o
  11   8   1        2.53        2.91      1.89 o
  12   8   1       10.22       12.90      2.66 o
  13   8   1       15.26       18.32      3.90 o
 -13   9   1        0.35        0.10      2.45 o
 -12   9   1        2.65        4.09      1.99 o
 -11   9   1       35.65       41.29      3.11 o
 -10   9   1       35.05       37.36      2.25 o
  -9   9   1       82.67       77.27      2.65 o
  -8   9   1       34.50       30.03      1.65 o
  -7   9   1      243.88      256.98      4.07 o
  -6   9   1      108.02      105.76      2.31 o
  -5   9   1       57.25       50.30      1.32 o
  -4   9   1       27.79       29.94      0.92 o
  -3   9   1        0.91        0.36      0.65 o
  -2   9   1        7.90        8.85      0.88 o
  -1   9   1     7679.32     8507.66     77.48 o
   0   9   1      346.13      368.95      4.05 o
   1   9   1       66.77       62.96      1.19 o
   2   9   1      317.91      314.81      4.54 o
   3   9   1     5215.78     5477.11     49.80 o
   4   9   1       39.02       39.23      2.24 o
   5   9   1      178.37      187.08      2.73 o
   6   9   1        0.71        2.42      0.97 o
   7   9   1        0.90       12.50      7.62 o
   8   9   1        2.87        3.73      1.37 o
   9   9   1       27.51       36.37      2.61 o
  10   9   1       11.28       13.09      1.97 o
  11   9   1        0.79       -2.18      1.77 o
  12   9   1        3.15       -1.14      2.30 o
  13   9   1        0.43       -1.19      3.31 o
 -13  10   1        2.32        1.83      4.38 o
 -12  10   1       13.74       16.85      2.39 o
 -11  10   1        0.34        1.51      1.86 o
 -10  10   1        0.87       -0.27      2.01 o
  -9  10   1      219.86      210.48      4.41 o
  -8  10   1       11.07       15.58      1.54 o
  -7  10   1      327.59      321.92      5.34 o
  -6  10   1      438.06      423.76      5.69 o
  -5  10   1       95.81      117.60      2.08 o
  -4  10   1      244.56      259.01      3.35 o
  -3  10   1        7.12       14.90      0.72 o
  -2  10   1      113.26      132.88      2.27 o
  -1  10   1     1011.41     1033.34     10.18 o
   0  10   1      478.88      441.15      4.78 o
   1  10   1      567.37      603.44      6.26 o
   2  10   1       47.80       28.93      1.26 o
   3  10   1     1699.42     1778.73     16.93 o
   4  10   1       41.12       53.03      1.40 o
   5  10   1        9.41        5.23      0.83 o
   6  10   1       68.16       60.33      1.89 o
   7  10   1        0.03        0.52      1.00 o
   8  10   1        5.15        4.98      1.29 o
   9  10   1       45.72       51.16      2.75 o
  10  10   1        0.56       -2.35      1.57 o
  11  10   1       38.71       42.41      2.89 o
  12  10   1        7.68       10.52      2.30 o
 -13  11   1        6.71        6.21      4.58 o
 -12  11   1        9.54       10.88      2.28 o
 -11  11   1        0.46       -1.76      1.78 o
 -10  11   1       21.57       27.55      2.73 o
  -9  11   1        3.12        4.54      1.94 o
  -8  11   1       35.20       38.20      1.92 o
  -7  11   1      402.98      391.53      5.59 o
  -6  11   1      112.99      110.26      2.48 o
  -5  11   1        0.00        0.96      0.86 o
  -4  11   1        3.59       10.22      2.81 o
  -3  11   1       53.05       48.45      1.13 o
  -2  11   1      978.76     1137.08     11.22 o
  -1  11   1      541.68      565.38      6.01 o
   0  11   1      708.39      802.37      8.14 o
   1  11   1      111.41      123.82      1.89 o
   2  11   1      694.76      751.31      7.75 o
   3  11   1      716.68      690.97      9.96 o
   4  11   1      262.62      303.42      3.88 o
   5  11   1      135.78      126.21      2.57 o
   6  11   1      205.21      199.68      3.47 o
   7  11   1       34.37       34.23      1.71 o
   8  11   1        3.03        5.15      1.37 o
   9  11   1      161.50      159.45      4.12 o
  10  11   1       54.83       54.46      3.69 o
  11  11   1        0.00       -1.80      1.92 o
  12  11   1       29.89       41.81      4.15 o
 -12  12   1        1.71        0.19      2.35 o
 -11  12   1        8.47        9.06      2.01 o
 -10  12   1       28.39       30.38      2.42 o
  -9  12   1       62.08       60.29      2.38 o
  -8  12   1      497.59      487.90      7.58 o
  -7  12   1       34.48       35.58      1.91 o
  -6  12   1       63.59       56.71      1.89 o
  -5  12   1      370.71      379.77      4.69 o
  -4  12   1       24.04       25.97      1.52 o
  -3  12   1       56.35       78.52      1.46 o
  -2  12   1      210.47      236.60      3.10 o
  -1  12   1      364.98      358.02      4.17 o
   0  12   1      478.38      507.95      5.54 o
   1  12   1      433.33      510.16      5.57 o
   2  12   1        6.82       15.40      0.96 o
   3  12   1        7.80       13.96      1.14 o
   4  12   1        2.68        8.54      0.97 o
   5  12   1      162.33      172.37      3.20 o
   6  12   1       25.26       25.34      1.61 o
   7  12   1      150.55      163.21      3.32 o
   8  12   1       23.92       25.16      1.86 o
   9  12   1       27.93       30.19      2.54 o
  10  12   1       82.43       81.38      3.77 o
  11  12   1        2.61        5.36      2.32 o
  12  12   1        8.78       10.57      3.54 o
 -12  13   1        4.56        4.02      2.54 o
 -11  13   1        7.34        5.79      2.04 o
 -10  13   1      237.91      226.40      5.10 o
  -9  13   1      600.86      597.34      8.11 o
  -8  13   1      104.27       99.14      3.81 o
  -7  13   1       18.16       19.97      1.75 o
  -6  13   1       11.32       11.62      1.39 o
  -5  13   1      489.77      496.92      5.85 o
  -4  13   1      211.55      208.09      3.40 o
  -3  13   1       52.58       57.25      1.46 o
  -2  13   1      153.90      145.51      2.06 o
  -1  13   1      184.88      173.32      2.52 o
   0  13   1       97.01      112.38      1.92 o
   1  13   1      118.11      123.62      2.13 o
   2  13   1     1251.93     1283.23     12.69 o
   3  13   1      149.21      149.16      2.76 o
   4  13   1       37.26       43.94      1.77 o
   5  13   1        7.01       10.17      1.31 o
   6  13   1      298.07      308.04      4.78 o
   7  13   1        8.15       11.32      1.93 o
   8  13   1        0.52       -1.12      1.44 o
   9  13   1       25.65       37.79      2.76 o
  10  13   1       16.09       19.49      2.82 o
  11  13   1      161.02      168.62      4.77 o
  12  13   1       26.69       38.58      6.51 o
 -12  14   1        0.57       -1.03      3.06 o
 -11  14   1       34.26       42.22      3.05 o
 -10  14   1      107.50      105.04      3.53 o
  -9  14   1       10.01       16.32      1.93 o
  -8  14   1      120.43      119.44      3.16 o
  -7  14   1        0.07        1.01      1.38 o
  -6  14   1       18.45       16.46      2.00 o
  -5  14   1        1.27        1.58      1.04 o
  -4  14   1     1683.24     1602.78     17.17 o
  -3  14   1        0.10        1.30      0.79 o
  -2  14   1       86.87       76.62      1.84 o
  -1  14   1       18.66       25.04      2.23 o
   0  14   1     3816.96     3830.83     39.01 o
   1  14   1       52.83       53.51      1.51 o
   2  14   1     2027.55     2034.48     19.48 o
   3  14   1       24.62       27.55      1.33 o
   4  14   1      541.98      537.08      6.24 o
   5  14   1       35.17       44.84      1.88 o
   6  14   1      593.14      604.56      7.88 o
   7  14   1       29.68       39.02      2.23 o
   8  14   1        0.02        2.08      2.74 o
   9  14   1       22.46       26.68      2.65 o
  10  14   1       43.29       50.56      4.05 o
  11  14   1       17.64       23.78      3.96 o
 -11  15   1        2.21        3.61      2.84 o
 -10  15   1      335.30      320.35      6.38 o
  -9  15   1      178.39      182.09      3.98 o
  -8  15   1       31.81       31.68      2.68 o
  -7  15   1        4.22        2.10      1.52 o
  -6  15   1      168.51      155.73      3.31 o
  -5  15   1      425.50      424.63      5.36 o
  -4  15   1      236.46      241.93      3.55 o
  -3  15   1       30.80       30.23      1.31 o
  -2  15   1      445.46      427.83      5.05 o
  -1  15   1        0.01       -0.13      0.81 o
   0  15   1       80.37      115.35     14.51 o
   1  15   1       11.75       19.03      1.15 o
   2  15   1      666.02      674.92      7.40 o
   3  15   1       71.24       66.25      1.94 o
   4  15   1      176.68      170.99      2.94 o
   5  15   1        0.34        1.23      1.63 o
   6  15   1       10.83       24.85      3.05 o
   7  15   1       88.41       98.16      2.86 o
   8  15   1       43.31       46.30      2.89 o
   9  15   1        8.55        8.06      2.63 o
  10  15   1       28.98       38.48      3.51 o
  11  15   1       38.66       43.57      6.62 o
 -11  16   1       26.92       22.85      3.11 o
 -10  16   1       23.30       28.56      2.73 o
  -9  16   1       25.42       31.30      2.54 o
  -8  16   1        7.08        9.97      1.89 o
  -7  16   1        3.24        6.31      1.68 o
  -6  16   1       11.28       21.77      1.82 o
  -5  16   1      273.44      254.50      5.64 o
  -4  16   1        6.70        7.79      1.23 o
  -3  16   1       11.16       12.76      1.70 o
  -2  16   1        0.95        0.16      0.95 o
  -1  16   1       49.68       37.95      1.80 o
   0  16   1       13.02       15.90      1.59 o
   1  16   1      129.17      131.93      2.68 o
   2  16   1        4.72        6.11      1.04 o
   3  16   1        4.49        8.61      1.29 o
   4  16   1       78.38       77.81      2.62 o
   5  16   1      322.27      310.21      5.55 o
   6  16   1        2.59        6.82      1.83 o
   7  16   1      260.90      267.51      6.57 o
   8  16   1        1.93        0.89      2.02 o
   9  16   1        0.16       -1.16      2.37 o
  10  16   1        7.17        6.87      2.87 o
 -10  17   1       70.66       72.36      3.25 o
  -9  17   1        0.64        0.25      1.85 o
  -8  17   1      126.89      128.83      4.48 o
  -7  17   1       35.64       35.48      2.25 o
  -6  17   1       14.02       20.09      1.81 o
  -5  17   1       31.30       35.26      1.97 o
  -4  17   1      328.54      342.94      4.67 o
  -3  17   1      777.71      773.86      9.44 o
  -2  17   1     1144.79     1158.12     14.73 o
  -1  17   1       46.61       37.24      1.97 o
   0  17   1        4.05        7.16      1.63 o
   1  17   1        1.38        2.16      1.42 o
   2  17   1       24.36       23.99      1.59 o
   3  17   1       33.62       35.07      2.47 o
   4  17   1      880.50      844.79     11.53 o
   5  17   1      165.20      160.58      3.92 o
   6  17   1      186.54      175.81      4.25 o
   7  17   1      104.51      113.04      3.62 o
   8  17   1       93.62       93.28      3.54 o
   9  17   1       11.00        7.08      2.69 o
  10  17   1       44.40       51.50      5.17 o
 -10  18   1        8.41        7.62      3.13 o
  -9  18   1        1.12       -0.40      1.84 o
  -8  18   1       37.79       37.13      2.61 o
  -7  18   1        4.03        5.70      1.68 o
  -6  18   1      216.33      216.15      4.17 o
  -5  18   1        0.06        2.66      1.42 o
  -4  18   1       29.04       30.15      1.66 o
  -3  18   1       24.18       27.89      2.46 o
  -2  18   1     1480.39     1385.39     20.21 o
  -1  18   1       26.04       31.07      2.32 o
   0  18   1       26.53       26.60      2.77 o
   1  18   1        0.04       -2.15      1.43 o
   3  18   1        2.55        0.45      1.27 o
   4  18   1      189.69      202.06      5.39 o
   5  18   1        5.38        6.97      1.91 o
   6  18   1       27.89       29.90      2.46 o
   7  18   1        0.02       -0.59      2.00 o
   8  18   1       20.28       24.14      2.60 o
   9  18   1        2.65        4.93      2.74 o
  -9  19   1        0.47       -0.92      2.11 o
  -8  19   1        0.23        0.48      1.89 o
  -7  19   1        1.62        3.56      1.89 o
  -6  19   1       11.05       11.59      2.25 o
  -5  19   1        5.15        4.93      1.58 o
  -4  19   1        0.75       -0.68      1.70 o
  -3  19   1      144.81      145.98      4.18 o
  -2  19   1       60.29       72.87      3.69 o
  -1  19   1        9.63       11.05      2.80 o
   0  19   1        8.51        9.28      1.96 o
   1  19   1        5.44        3.33      1.79 o
   2  19   1      108.18      100.71      3.48 o
   3  19   1       31.28       31.02      2.62 o
   4  19   1      155.49      157.41      3.89 o
   5  19   1       80.54       84.22      3.13 o
   6  19   1        0.00        0.53      1.85 o
   7  19   1        0.29        0.79      2.04 o
   8  19   1       15.86       18.16      2.63 o
   9  19   1        1.69        1.25      3.18 o
  -9  20   1        3.12        0.63      3.66 o
  -8  20   1        2.08       -2.33      1.99 o
  -7  20   1       32.16       41.22      3.72 o
  -6  20   1        0.00        0.94      1.66 o
  -5  20   1       36.18       38.26      3.67 o
  -4  20   1        4.27        2.62      1.91 o
  -3  20   1       22.07       15.58      2.23 o
  -2  20   1       86.41       81.64      3.23 o
  -1  20   1        5.54        4.39      1.82 o
   0  20   1       98.61       84.16      3.29 o
   1  20   1       32.57       20.70      2.31 o
   2  20   1       38.97       40.88      2.85 o
   3  20   1        2.82        2.98      2.05 o
   4  20   1       81.81       80.09      4.36 o
   5  20   1       30.08       30.40      2.54 o
   6  20   1       10.37       12.19      2.27 o
   7  20   1        9.41        6.84      2.25 o
   8  20   1        0.69        0.07      2.18 o
  -8  21   1        1.70        3.15      2.38 o
  -7  21   1        8.61        7.27      2.92 o
  -6  21   1        7.36        9.06      4.38 o
  -5  21   1        5.37        9.26      4.27 o
  -4  21   1       98.95       92.45      4.46 o
  -3  21   1        2.47        1.33      1.88 o
  -2  21   1       26.81       29.52      2.86 o
  -1  21   1        0.00       -1.07      1.70 o
   0  21   1       50.93       57.50      5.73 o
   1  21   1        0.21       -2.10      1.76 o
   2  21   1        1.96        2.62      1.95 o
   3  21   1        3.92       10.62      2.55 o
   4  21   1       55.44       55.63      4.01 o
   5  21   1       18.46       21.78      3.63 o
   6  21   1       47.42       49.85      3.03 o
   7  21   1       15.27       21.23      2.75 o
  -6  22   1        5.09        5.70      4.38 o
  -5  22   1       46.24       54.56      5.80 o
  -4  22   1        2.75        4.04      2.59 o
  -3  22   1        4.86        3.99      2.73 o
  -2  22   1        6.50       14.36      2.91 o
  -1  22   1        2.09        2.09      2.45 o
   0  22   1        2.06        8.00      2.15 o
   1  22   1       60.46       49.49      3.00 o
   2  22   1        5.00       12.06      2.51 o
   3  22   1       36.44       48.88      3.37 o
   4  22   1       20.09       27.08      3.78 o
   5  22   1        0.22       -2.44      3.92 o
   6  22   1        9.87       17.16      2.94 o
   7  22   1        0.34       -1.44      2.62 o
  -4  23   1        2.80        0.41      3.97 o
  -3  23   1       31.91       28.24      3.52 o
  -2  23   1        2.48        5.75      2.81 o
  -1  23   1       33.64       41.02      5.85 o
   0  23   1        0.19        0.92      4.58 o
   1  23   1        0.11        0.20      2.78 o
   2  23   1        0.19        4.19      3.31 o
   3  23   1       34.66       47.15      4.17 o
   4  23   1       19.71       29.11      5.70 o
  -3  24   1       17.39       14.15      4.17 o
  -2  24   1       11.09       19.11      3.39 o
  -1  24   1        5.09        2.51      2.74 o
   0  24   1        1.57        0.74      2.69 o
   1  24   1       14.15       14.28      3.17 o
   2  24   1        8.35        3.77      4.27 o
  -3  25   1        2.24        3.36      4.27 o
   2  25   1        1.55       -1.73      4.38 o
 -14   0   2      175.10      175.86      8.86 o
 -13   0   2        2.46        1.46      2.44 o
 -12   0   2      128.21      135.54      4.48 o
 -11   0   2      565.09      565.91     10.01 o
 -10   0   2      148.19      190.71      5.35 o
  -9   0   2      486.30      460.32     11.34 o
  -8   0   2      298.45      331.91      6.21 o
  -7   0   2        0.81        0.62      0.79 o
  -6   0   2      178.75      222.78      4.32 o
  -5   0   2      144.06      132.58      2.90 o
  -4   0   2     2273.19     2401.46     31.92 o
  -3   0   2       10.51       12.60      1.00 o
  -2   0   2      563.68      589.20     10.58 o
  -1   0   2      743.60      709.68      9.86 o
   0   0   2      490.73      561.30      7.86 o
   1   0   2     1401.43     1276.78     20.66 o
   2   0   2   229305.58   231870.88  13285.17 o
   3   0   2      103.62       70.89      1.94 o
   4   0   2       20.38       18.32      1.68 o
   5   0   2     7364.06     7367.12    115.45 o
   6   0   2     1025.42     1059.61     12.79 o
   7   0   2        6.72        8.87      1.41 o
   8   0   2        1.17        2.07      1.33 o
   9   0   2        9.66        6.78      1.63 o
  10   0   2        4.11        3.02      1.61 o
  11   0   2        1.11       -0.20      1.74 o
  12   0   2       47.60       54.15      5.70 o
  13   0   2       33.87       39.09      6.31 o
 -14   1   2      136.43      134.27      5.69 o
 -13   1   2       10.15       13.41      2.11 o
 -12   1   2      298.44      297.29      4.76 o
 -11   1   2       42.42       48.68      2.12 o
 -10   1   2      486.60      475.86      6.07 o
  -9   1   2      164.34      170.26      3.03 o
  -8   1   2        0.65        1.07      0.87 o
  -7   1   2       10.76       12.29      0.80 o
  -6   1   2      558.79      670.89     11.03 o
  -5   1   2        1.12        5.74      1.02 o
  -4   1   2     3230.21     3305.80     30.74 o
  -3   1   2       25.13        8.12      0.80 o
  -2   1   2      215.22      238.12      2.73 o
  -1   1   2     5602.22     5464.88     55.60 o
   0   1   2     2038.35     1861.62     19.27 o
   1   1   2     4345.65     4259.22     66.86 o
   2   1   2    52789.44    58612.43    697.32 o
   3   1   2       50.29       50.49      1.37 o
   4   1   2      313.01      316.74      3.90 o
   5   1   2     1144.79     1092.00     10.62 o
   6   1   2       18.16       14.33      3.54 o
   7   1   2        8.97       10.31      1.57 o
   8   1   2      213.35      192.04      6.92 o
   9   1   2        1.26       -0.43      0.98 o
  10   1   2       15.51       20.98      1.53 o
  11   1   2        4.12        4.41      1.68 o
  12   1   2        1.19        0.13      2.19 o
  13   1   2        3.81        3.93      3.16 o
 -14   2   2        1.02       -0.10      3.31 o
 -13   2   2      237.39      223.75      5.28 o
 -12   2   2       32.24       35.72      2.74 o
 -11   2   2        2.72        6.95      1.51 o
 -10   2   2      465.57      458.14      5.90 o
  -9   2   2       53.59       50.42      1.72 o
  -8   2   2      280.75      275.61      3.54 o
  -7   2   2      328.54      291.14      3.27 o
  -6   2   2       99.54      114.36      2.46 o
  -5   2   2     1713.35     1883.91     18.02 o
  -4   2   2       63.18       64.84      1.29 o
  -3   2   2     9205.52     9147.34     94.52 o
  -2   2   2      390.85      361.54      3.92 o
  -1   2   2      820.27      846.83      8.22 o
   0   2   2      186.19      201.26      2.50 o
   1   2   2    14334.12    14984.14    150.74 o
   2   2   2     3661.61     3562.00     80.05 o
   3   2   2      101.85      110.21      1.68 o
   4   2   2        0.02        1.23      0.75 o
   5   2   2     1392.04     1260.42     11.30 o
   6   2   2      702.13      656.79      6.88 o
   7   2   2      220.87      209.62      3.08 o
   8   2   2        0.00        0.19      0.86 o
   9   2   2      113.35      108.82      3.90 o
  10   2   2        2.38       -0.19      1.50 o
  11   2   2       55.99       55.26      2.68 o
  12   2   2        0.25        0.66      1.88 o
  13   2   2        0.01       -1.05      2.56 o
 -14   3   2        2.96        3.22      4.33 o
 -13   3   2      199.79      217.05      5.18 o
 -12   3   2      189.85      195.37      4.75 o
 -11   3   2      502.46      478.75      6.29 o
 -10   3   2      602.15      605.02      7.26 o
  -9   3   2        8.08        7.07      1.21 o
  -8   3   2      305.55      283.24      3.64 o
  -7   3   2      190.91      186.82      3.68 o
  -6   3   2      172.29      198.58      2.86 o
  -5   3   2      299.56      321.00      3.84 o
  -4   3   2       21.57       24.66      1.51 o
  -3   3   2     2005.73     2027.63     20.78 o
  -2   3   2    11121.32    10722.43    153.05 o
  -1   3   2     1692.49     1669.46     15.72 o
   0   3   2     1997.25     1997.59     23.04 o
   1   3   2       20.88       23.04      1.32 o
   2   3   2     1484.70     1446.81     14.95 o
   3   3   2     2973.18     2974.44     27.58 o
   4   3   2        2.95        4.05      0.57 o
   5   3   2      261.17      242.64      3.31 o
   6   3   2      419.75      424.18      4.87 o
   7   3   2       54.61       49.39      1.52 o
   8   3   2      207.19      212.67      3.24 o
   9   3   2        1.96        0.63      1.38 o
  10   3   2       57.64       62.58      2.60 o
  11   3   2        2.11        0.88      1.60 o
  12   3   2        0.12       -0.92      2.07 o
  13   3   2       25.73       28.72      2.88 o
 -14   4   2        4.82        8.25      3.42 o
 -13   4   2       29.14       32.23      2.98 o
 -12   4   2      183.46      182.83      4.62 o
 -11   4   2       85.19       89.16      3.29 o
 -10   4   2       34.77       41.88      2.45 o
  -9   4   2       94.28       93.89      2.91 o
  -8   4   2      265.56      262.45      4.19 o
  -7   4   2      473.67      485.91      5.63 o
  -6   4   2     7939.19     7985.05     72.41 o
  -5   4   2       71.18       95.02      1.58 o
  -4   4   2      290.21      246.68      3.82 o
  -3   4   2       53.33       53.84      1.21 o
  -2   4   2      363.36      366.81      3.95 o
  -1   4   2      128.80      144.80      1.81 o
   0   4   2     4216.29     4129.37     42.08 o
   1   4   2        0.13        0.27      0.39 o
   2   4   2     1160.45     1139.01     10.93 o
   3   4   2      478.07      448.96      6.66 o
   4   4   2       82.68       73.90      1.28 o
   5   4   2      619.94      575.62      5.65 o
   6   4   2       91.02      101.76      1.86 o
   7   4   2       32.67       40.40      2.45 o
   8   4   2       43.64       43.44      1.98 o
   9   4   2       81.05       76.32      2.65 o
  10   4   2       23.78       25.10      2.14 o
  11   4   2        2.35        0.63      1.79 o
  12   4   2        1.46        1.19      1.89 o
  13   4   2       19.58       22.28      3.24 o
 -14   5   2        7.16       14.25      5.09 o
 -13   5   2       49.79       52.95      3.19 o
 -12   5   2        2.27        2.52      1.97 o
 -11   5   2      758.16      740.39     10.84 o
 -10   5   2        0.41        1.34      1.54 o
  -9   5   2      210.82      217.92      3.48 o
  -8   5   2       17.18       25.04      1.55 o
  -7   5   2     2875.70     2954.00     25.79 o
  -6   5   2      160.14      150.02      2.23 o
  -5   5   2     1102.41     1347.72     12.19 o
  -4   5   2       13.56       12.81      0.80 o
  -3   5   2      173.66      188.76      2.43 o
  -2   5   2      162.14      147.45      2.34 o
  -1   5   2      281.65      273.02      3.47 o
   0   5   2     2906.73     2962.85     30.43 o
   1   5   2        3.37        4.97      1.39 o
   2   5   2      328.71      313.87      3.48 o
   3   5   2     1079.62     1113.77     10.83 o
   4   5   2       19.05       15.73      0.72 o
   5   5   2       11.95        9.47      0.68 o
   6   5   2       73.81       77.82      1.65 o
   7   5   2      226.43      226.38      3.54 o
   8   5   2        2.88        0.50      1.37 o
   9   5   2      185.79      172.24      4.45 o
  10   5   2      189.75      184.00      4.32 o
  11   5   2        0.00        0.95      2.55 o
  12   5   2       19.77       19.18      2.93 o
  13   5   2       21.93       24.18      3.25 o
 -14   6   2       27.33       31.76      5.50 o
 -13   6   2        2.65        0.22      2.20 o
 -12   6   2        1.04       -0.40      1.83 o
 -11   6   2        3.52       12.82      3.91 o
 -10   6   2       35.65       35.71      2.95 o
  -9   6   2       74.44       71.81      2.64 o
  -8   6   2        0.46        1.50      0.96 o
  -7   6   2     2055.89     2198.86     19.56 o
  -6   6   2        7.56        8.34      0.79 o
  -5   6   2     2421.02     2561.20     22.31 o
  -4   6   2      497.10      524.97      5.80 o
  -3   6   2     1061.34     1108.73     11.85 o
  -2   6   2      452.38      484.55      5.12 o
  -1   6   2     1174.69     1218.06     11.68 o
   0   6   2     2135.75     2159.92     20.22 o
   1   6   2     3099.13     3240.88     29.99 o
   2   6   2      514.05      529.27      5.48 o
   3   6   2      843.49      813.48      7.53 o
   4   6   2       67.84       52.64      1.11 o
   5   6   2      127.66      107.65      1.70 o
   6   6   2        9.45        8.96      1.02 o
   7   6   2       18.94       22.72      1.40 o
   8   6   2       16.38       24.06      1.87 o
   9   6   2       11.23       13.95      1.77 o
  10   6   2       15.73       22.66      2.31 o
  11   6   2       75.00       60.06      2.98 o
  12   6   2        1.03       -1.88      1.96 o
  13   6   2        1.88        0.42      3.10 o
 -13   7   2        4.91        6.38      2.23 o
 -12   7   2        0.01       -0.48      1.91 o
 -11   7   2       22.83       21.20      2.24 o
 -10   7   2       72.81       62.52      2.64 o
  -9   7   2        0.13        0.08      1.29 o
  -8   7   2      272.37      302.81      4.67 o
  -7   7   2      229.37      248.56      3.21 o
  -6   7   2      886.37      895.40      8.59 o
  -5   7   2      320.57      330.94      4.03 o
  -4   7   2     1204.41     1178.34     10.71 o
  -3   7   2       32.89       32.82      1.17 o
  -2   7   2    11958.17    12490.69    152.46 o
  -1   7   2      443.78      429.00      4.59 o
   0   7   2     1581.88     1758.79     16.60 o
   1   7   2      166.57      151.40      1.98 o
   2   7   2      200.91      224.19      2.96 o
   3   7   2      218.87      239.17      2.73 o
   4   7   2       39.34       37.19      0.94 o
   5   7   2      258.05      246.30      6.20 o
   6   7   2       34.50       46.72      1.62 o
   7   7   2      169.32      181.32      3.23 o
   8   7   2      485.82      448.80      7.10 o
   9   7   2       97.11      102.31      4.20 o
  10   7   2       76.31       73.17      3.01 o
  11   7   2       79.48       66.88      3.01 o
  12   7   2        0.57       -1.04      1.97 o
  13   7   2        1.12        0.66      3.31 o
 -13   8   2       77.26       67.97      3.18 o
 -12   8   2        3.38        6.12      2.12 o
 -11   8   2       42.45       47.56      2.73 o
 -10   8   2       55.86       56.39      2.59 o
  -9   8   2       66.48       66.82      2.52 o
  -8   8   2       56.19       60.72      2.06 o
  -7   8   2       20.04       17.30      1.32 o
  -6   8   2        5.15        7.10      0.88 o
  -5   8   2      413.38      375.15      4.47 o
  -4   8   2      481.64      557.86      5.58 o
  -3   8   2     2504.97     2658.16     24.98 o
  -2   8   2      394.87      384.54      4.32 o
  -1   8   2     1674.89     1819.81     18.82 o
   0   8   2      514.45      537.32      5.59 o
   1   8   2     2255.70     2318.84     21.74 o
   2   8   2      205.81      192.79      2.46 o
   3   8   2     2312.29     2464.79     21.41 o
   4   8   2      206.91      207.07      2.87 o
   5   8   2        1.30        0.18      0.78 o
   6   8   2      442.48      422.52      5.63 o
   7   8   2       82.55       83.78      2.23 o
   8   8   2       10.25       15.52      2.09 o
   9   8   2       26.87       32.01      2.56 o
  10   8   2       69.23       70.87      2.99 o
  11   8   2        0.43       -1.06      2.10 o
  12   8   2       12.57       12.59      2.52 o
 -13   9   2        5.48        1.88      2.97 o
 -12   9   2      212.01      195.32      4.93 o
 -11   9   2       21.14       25.14      2.44 o
 -10   9   2       12.21        9.35      1.81 o
  -9   9   2        0.00        0.28      1.28 o
  -8   9   2       59.50       64.61      2.16 o
  -7   9   2       32.24       34.20      1.65 o
  -6   9   2        9.06       16.25      1.08 o
  -5   9   2      147.34      145.39      2.30 o
  -4   9   2       41.86       40.71      1.17 o
  -3   9   2     1408.10     1486.59     14.46 o
  -2   9   2       20.85       17.30      0.81 o
  -1   9   2      947.71      898.41      8.99 o
   0   9   2      904.80      950.78      9.42 o
   1   9   2     3130.19     3441.80     31.95 o
   2   9   2      715.75      692.91      7.84 o
   3   9   2     2440.68     2470.79     23.14 o
   4   9   2      880.39      854.16      8.82 o
   5   9   2        3.14        0.80      0.86 o
   6   9   2       84.28       90.06      2.20 o
   7   9   2       11.03       11.08      1.36 o
   8   9   2       23.85       30.08      2.16 o
   9   9   2        0.76       -0.09      1.54 o
  10   9   2       13.26       11.49      2.16 o
  11   9   2       34.30       33.07      2.88 o
  12   9   2        0.24       -1.60      2.17 o
 -13  10   2        0.64        2.04      3.24 o
 -12  10   2       57.83       62.34      3.22 o
 -11  10   2       11.74       18.01      3.09 o
 -10  10   2       22.64       25.95      2.34 o
  -9  10   2        1.75        3.02      1.42 o
  -8  10   2      246.48      227.61      4.05 o
  -7  10   2       38.69       35.13      1.69 o
  -6  10   2      671.34      608.41     13.68 o
  -5  10   2      320.12      319.37      4.08 o
  -4  10   2      300.80      311.02      3.88 o
  -3  10   2       39.51       44.60      1.12 o
  -2  10   2       64.82       45.21      1.18 o
  -1  10   2       33.66       36.18      1.52 o
   0  10   2      590.09      599.13      6.30 o
   1  10   2      717.21      717.02      7.37 o
   2  10   2     1169.67     1276.64     13.58 o
   3  10   2      198.07      223.61      3.07 o
   4  10   2      712.20      746.03      7.91 o
   5  10   2        2.84        2.53      0.95 o
   6  10   2        8.98       12.52      1.33 o
   7  10   2        0.58        0.92      1.13 o
   8  10   2       37.49       40.06      2.40 o
   9  10   2       25.07       24.63      2.26 o
  10  10   2        2.72        2.39      2.26 o
  11  10   2        1.08       -2.83      1.96 o
  12  10   2        2.20       -0.12      3.20 o
 -13  11   2       10.98       12.93      5.09 o
 -12  11   2       29.06       30.53      2.76 o
 -11  11   2      188.99      175.69      5.50 o
 -10  11   2       40.88       43.89      2.60 o
  -9  11   2        5.76        6.37      1.55 o
  -8  11   2       87.40       77.10      2.38 o
  -7  11   2       11.54       11.28      1.39 o
  -6  11   2       19.79       21.47      1.38 o
  -5  11   2      174.79      158.01      2.61 o
  -4  11   2      889.00      885.83     10.06 o
  -3  11   2       15.87       18.44      0.88 o
  -2  11   2       51.46       33.18      1.09 o
  -1  11   2      509.11      589.37      6.31 o
   0  11   2     2118.32     2308.36     21.80 o
   1  11   2       46.61       49.45      1.12 o
   2  11   2       12.68       20.51      1.07 o
   3  11   2      518.48      561.11      6.24 o
   4  11   2       51.15       62.96      1.65 o
   5  11   2      620.38      619.66      7.66 o
   6  11   2        0.36        0.30      1.05 o
   7  11   2        3.44        0.64      1.21 o
   8  11   2        9.86       11.15      1.91 o
   9  11   2        0.01       -1.77      1.65 o
  10  11   2       66.71       66.24      3.42 o
  11  11   2        0.37        0.30      3.12 o
  12  11   2       13.52        5.90      5.09 o
 -12  12   2       22.21       28.52      3.15 o
 -11  12   2       71.35       65.98      3.06 o
 -10  12   2        0.25       -2.41      1.61 o
  -9  12   2      116.84      112.95      3.07 o
  -8  12   2      317.00      300.27      4.94 o
  -7  12   2      284.03      288.27      4.64 o
  -6  12   2       56.84       49.97      1.94 o
  -5  12   2      363.74      355.02      4.54 o
  -4  12   2       38.60       39.13      1.33 o
  -3  12   2        9.16       10.38      0.77 o
  -2  12   2        1.92        3.15      0.68 o
  -1  12   2     1619.73     1736.75     16.75 o
   0  12   2      332.41      334.81      4.00 o
   1  12   2      794.93      805.67      8.33 o
   2  12   2        0.03       -0.07      0.69 o
   3  12   2      873.28      815.01      9.37 o
   4  12   2      181.81      189.28      2.96 o
   5  12   2      744.57      746.49      9.01 o
   6  12   2        1.31        2.26      1.16 o
   7  12   2       26.59       31.17      1.89 o
   8  12   2       50.09       51.24      2.57 o
   9  12   2       34.43       45.92      3.38 o
  10  12   2        5.70        7.10      2.49 o
  11  12   2        9.47       13.61      2.88 o
 -12  13   2       16.28       15.50      2.88 o
 -11  13   2       33.22       27.72      2.58 o
 -10  13   2       23.56       21.78      2.39 o
  -9  13   2        2.41        3.35      1.65 o
  -8  13   2      102.98      114.53      3.12 o
  -7  13   2      727.24      702.69     10.01 o
  -6  13   2      271.05      246.11      4.15 o
  -5  13   2        5.56        5.09      1.06 o
  -4  13   2      557.06      539.81      6.17 o
  -3  13   2      280.60      278.08      3.36 o
  -2  13   2        6.17        8.15      0.98 o
  -1  13   2      411.36      403.00      4.71 o
   0  13   2        0.15       -0.24      0.57 o
   1  13   2      411.34      411.04      4.85 o
   2  13   2        4.61        4.59      0.88 o
   3  13   2       30.15       32.25      1.69 o
   4  13   2        7.19       13.39      1.31 o
   5  13   2        7.36        9.99      2.38 o
   6  13   2       76.63       70.90      2.59 o
   7  13   2        6.21       10.06      1.79 o
   8  13   2       46.15       47.57      2.57 o
   9  13   2        6.22       10.41      2.51 o
  10  13   2      129.00      131.43      5.40 o
  11  13   2       24.61       35.73      6.41 o
 -12  14   2        5.85        3.87      3.02 o
 -11  14   2        0.14       -1.23      1.98 o
 -10  14   2      168.87      155.24      4.57 o
  -9  14   2       91.61       91.60      2.88 o
  -8  14   2       85.30       86.26      2.72 o
  -7  14   2        8.04       10.99      1.86 o
  -6  14   2     1920.62     1860.34     20.11 o
  -5  14   2        2.24        1.47      0.85 o
  -4  14   2      533.14      526.56      6.12 o
  -3  14   2       68.04       71.53      1.75 o
  -2  14   2       80.97       86.59      1.75 o
  -1  14   2        1.36        1.60      1.05 o
   0  14   2       66.14       50.88      2.89 o
   1  14   2       49.72       60.48      1.83 o
   2  14   2      115.32      107.61      2.45 o
   3  14   2      250.29      245.61      4.60 o
   4  14   2       13.56       13.80      1.39 o
   5  14   2       57.27       54.88      2.33 o
   6  14   2       34.17       30.86      2.19 o
   7  14   2      251.44      274.09      5.40 o
   8  14   2       62.06       70.34      3.02 o
   9  14   2       69.30       77.89      3.87 o
  10  14   2       26.02       35.33      3.63 o
  11  14   2        5.60        6.51      4.68 o
 -11  15   2        2.76       -0.78      2.78 o
 -10  15   2        2.95       -1.94      2.25 o
  -9  15   2       97.45       95.75      2.93 o
  -8  15   2      350.47      334.55      6.12 o
  -7  15   2       37.78       38.18      2.35 o
  -6  15   2       89.68       84.90      2.62 o
  -5  15   2       32.13       38.24      1.96 o
  -4  15   2      395.74      398.59      5.39 o
  -3  15   2      933.01      934.29      9.75 o
  -2  15   2        0.30        0.97      1.51 o
  -1  15   2      317.37      302.69      4.98 o
   0  15   2       36.63       39.07      1.76 o
   1  15   2       86.01       85.81      2.16 o
   2  15   2      110.78       98.58      2.37 o
   3  15   2        2.31        3.97      1.19 o
   4  15   2        5.44        6.08      1.78 o
   5  15   2        0.15       -2.15      1.43 o
   6  15   2       39.12       46.39      2.69 o
   7  15   2      216.11      223.40      4.91 o
   8  15   2       12.58       10.86      2.18 o
   9  15   2      123.70      123.79      4.65 o
  10  15   2       75.48       75.94      4.16 o
 -11  16   2        7.43       12.00      3.37 o
 -10  16   2       87.30       86.95      3.93 o
  -9  16   2       17.63       14.39      2.18 o
  -8  16   2       98.10       97.00      3.30 o
  -7  16   2      486.87      490.07      9.07 o
  -6  16   2        3.04       -0.03      1.44 o
  -5  16   2     3771.47     3577.38     67.47 o
  -4  16   2       31.16       32.40      1.82 o
  -3  16   2     1421.90     1289.12     14.34 o
  -2  16   2        7.92        9.39      1.83 o
  -1  16   2      745.34      743.78     11.82 o
   0  16   2        1.71        1.03      1.16 o
   1  16   2        2.63        3.62      1.35 o
   2  16   2       14.95       13.96      1.42 o
   3  16   2      213.70      198.17      3.65 o
   4  16   2       28.57       36.88      2.01 o
   5  16   2        0.43       -1.90      1.44 o
   6  16   2      311.91      312.32      5.90 o
   7  16   2      224.74      223.78      5.05 o
   8  16   2       50.60       64.49      3.08 o
   9  16   2       47.58       51.97      3.97 o
  10  16   2       15.34       16.69      5.50 o
 -10  17   2       57.24       61.39      3.60 o
  -9  17   2        3.50        2.97      1.96 o
  -8  17   2       43.38       50.09      3.44 o
  -7  17   2       50.43       50.97      2.56 o
  -6  17   2      123.24      117.51      3.71 o
  -5  17   2      199.95      192.10      3.58 o
  -4  17   2        2.53        1.81      1.24 o
  -3  17   2       47.83       52.05      2.80 o
  -2  17   2     1802.17     1694.80     24.22 o
  -1  17   2      540.29      568.86      9.75 o
   0  17   2      163.61      131.42      3.76 o
   1  17   2        0.48       -1.80      1.20 o
   2  17   2        3.40        2.48      1.22 o
   3  17   2       20.35       21.34      1.70 o
   4  17   2      107.00      109.40      3.18 o
   5  17   2       14.85       18.60      2.85 o
   6  17   2      247.34      251.52      5.53 o
   7  17   2       19.46       22.32      2.48 o
   8  17   2       21.36       26.64      2.81 o
   9  17   2      222.31      231.90      6.71 o
 -10  18   2       16.66       28.36      6.31 o
  -9  18   2        0.00       -1.41      1.76 o
  -8  18   2        0.06       -0.04      1.76 o
  -7  18   2       18.25       23.95      2.22 o
  -6  18   2      285.14      272.20      5.25 o
  -5  18   2       22.14       29.30      1.84 o
  -4  18   2        1.24        1.52      1.63 o
  -3  18   2       26.18       25.16      2.36 o
  -2  18   2      139.70      151.40      5.30 o
  -1  18   2      172.55      167.26      4.45 o
   0  18   2       43.12       49.15      2.64 o
   1  18   2        3.93        1.45      1.71 o
   2  18   2       14.24       13.35      1.58 o
   3  18   2        0.17       -1.87      1.24 o
   4  18   2        5.01        6.02      1.76 o
   5  18   2        0.05       -0.36      1.91 o
   6  18   2       38.44       43.45      2.86 o
   7  18   2        0.05       -1.94      1.85 o
   8  18   2       16.79       18.96      2.64 o
   9  18   2       39.73       48.45      6.41 o
  -9  19   2        0.43        1.10      1.98 o
  -8  19   2        4.79        5.65      1.88 o
  -7  19   2       44.38       48.25      2.68 o
  -6  19   2       41.05       47.20      2.50 o
  -5  19   2       37.26       42.24      3.95 o
  -4  19   2        0.82        0.79      1.76 o
  -3  19   2       49.46       42.36      2.63 o
  -2  19   2       53.91       53.84      2.75 o
  -1  19   2      190.26      153.57      4.36 o
   0  19   2        0.09       -1.55      1.69 o
   1  19   2      433.69      394.85      8.22 o
   2  19   2        0.01       -1.84      1.61 o
   3  19   2        0.19        1.71      2.31 o
   4  19   2       27.78       34.41      2.48 o
   5  19   2      246.10      226.54      5.03 o
   6  19   2       14.82       18.89      2.28 o
   7  19   2       56.60       58.52      3.21 o
   8  19   2       57.44       64.24      4.10 o
  -9  20   2       24.30       26.96      2.79 o
  -8  20   2        2.03        6.05      2.01 o
  -7  20   2        0.09       -0.36      1.70 o
  -6  20   2       22.90       31.31      3.73 o
  -5  20   2        2.64        1.03      2.44 o
  -4  20   2        8.01        7.15      2.08 o
  -3  20   2       53.05       41.64      2.77 o
  -2  20   2       13.56        9.48      2.01 o
  -1  20   2      153.54      133.48      4.06 o
   0  20   2       17.69       21.30      2.41 o
   1  20   2      256.98      240.30      5.70 o
   2  20   2        2.66       -0.15      1.87 o
   3  20   2      154.81      143.55      4.38 o
   4  20   2       20.02       21.85      2.27 o
   5  20   2       16.26       20.13      2.37 o
   6  20   2       22.56       21.83      2.53 o
   7  20   2        0.38        0.28      2.04 o
   8  20   2       25.39       24.94      3.99 o
  -8  21   2       12.01       18.06      2.73 o
  -7  21   2        2.51        3.46      2.23 o
  -6  21   2        3.08        5.35      4.73 o
  -5  21   2        2.27        2.46      2.84 o
  -4  21   2      335.57      335.24      7.29 o
  -3  21   2        5.06        9.41      2.20 o
  -2  21   2      229.10      194.73      5.17 o
  -1  21   2       16.82       19.97      2.46 o
   0  21   2       30.57       36.14      2.81 o
   1  21   2        5.81        9.81      2.11 o
   2  21   2        0.28        0.82      1.95 o
   3  21   2       23.40       23.03      2.76 o
   4  21   2       18.88       19.41      3.41 o
   5  21   2        7.37        9.12      2.14 o
   6  21   2       31.44       36.18      2.99 o
   7  21   2        6.04        7.44      2.45 o
  -6  22   2        1.36        1.22      4.22 o
  -5  22   2        0.04       -1.97      3.41 o
  -4  22   2       54.23       63.42      3.31 o
  -3  22   2       13.97       16.68      2.44 o
  -2  22   2       24.64       27.99      2.81 o
  -1  22   2        0.02       -2.77      1.84 o
   0  22   2       11.51       16.73      2.47 o
   1  22   2       30.81       45.19      3.74 o
   2  22   2       50.63       52.20      3.18 o
   3  22   2       22.72       30.10      3.66 o
   4  22   2        7.89       12.74      3.26 o
   5  22   2        0.76        1.08      2.87 o
   6  22   2        5.10        3.84      3.19 o
  -4  23   2        0.36       -0.86      2.17 o
  -3  23   2        3.58       -2.36      2.01 o
  -2  23   2        0.72       -2.93      1.95 o
  -1  23   2        0.86       -2.73      1.95 o
   0  23   2        0.27       -3.22      2.15 o
   1  23   2      217.24      230.36      5.99 o
   2  23   2       12.47       13.60      2.71 o
   3  23   2       82.29       98.05      5.06 o
   4  23   2        6.52       10.59      4.99 o
   5  23   2        0.00        0.51      4.38 o
  -3  24   2        0.78        1.02      3.77 o
  -2  24   2       27.63       31.45      4.78 o
  -1  24   2        9.41       17.68      3.35 o
   0  24   2       21.51       23.75      2.98 o
   1  24   2        8.43       17.62      3.56 o
   2  24   2        0.00        3.49      3.06 o
   3  24   2        9.83        5.90      4.48 o
 -14   1   3       59.82       55.63      3.52 o
 -13   1   3      256.87      263.42      4.73 o
 -12   1   3        2.16       -0.91      1.60 o
 -11   1   3        1.14        1.28      1.52 o
 -10   1   3      229.82      219.03      3.78 o
  -9   1   3       87.29       86.36      2.26 o
  -8   1   3       22.26       27.23      1.45 o
  -7   1   3      807.01      772.85      8.42 o
  -6   1   3      167.96      163.59      2.60 o
  -5   1   3     1005.02     1087.31     10.97 o
  -4   1   3      103.56       95.58      1.70 o
  -3   1   3     6823.24     6652.67    139.78 o
  -2   1   3      217.97      171.49      2.52 o
  -1   1   3     2274.07     2323.57     24.14 o
   0   1   3     3615.06     3529.90     70.87 o
   1   1   3        1.76        0.74      0.50 o
   2   1   3        3.11        6.51      1.19 o
   3   1   3      581.56      592.74      6.81 o
   4   1   3      263.27      230.38      3.31 o
   5   1   3     5450.92     5158.51     47.03 o
   6   1   3     1351.72     1237.84     57.97 o
   7   1   3       98.61       88.84      3.51 o
   8   1   3       10.60        8.75      1.96 o
   9   1   3        4.99        2.58      1.23 o
  10   1   3        8.64        8.42      1.80 o
  11   1   3        1.38        1.17      1.85 o
  12   1   3       12.73        9.15      3.16 o
 -14   2   3       10.43        8.16      5.34 o
 -13   2   3       89.45       87.25      3.20 o
 -12   2   3       34.33       40.09      2.29 o
 -11   2   3      811.77      790.79      9.25 o
 -10   2   3       79.75       80.62      2.40 o
  -9   2   3      101.77       99.24      2.42 o
  -8   2   3       13.38       15.26      1.08 o
  -7   2   3      120.44      117.97      2.25 o
  -6   2   3       14.61       15.31      0.97 o
  -5   2   3     3501.37     3780.44     35.30 o
  -4   2   3      144.41      158.28      2.59 o
  -3   2   3     5796.52     5683.25     52.24 o
  -2   2   3      829.37      847.31      8.47 o
  -1   2   3     4592.65     4481.79     41.26 o
   0   2   3       15.97       17.24      0.67 o
   1   2   3      592.38      619.57      8.51 o
   2   2   3     1493.20     1560.73     18.05 o
   3   2   3       13.33       26.40      1.58 o
   4   2   3      309.73      306.82      3.45 o
   5   2   3       15.78       25.82      1.84 o
   6   2   3      202.15      168.49      2.74 o
   7   2   3        6.02        5.32      1.15 o
   8   2   3       44.38       41.23      2.14 o
   9   2   3        6.14        4.20      1.59 o
  10   2   3       12.31       12.13      1.93 o
  11   2   3       43.97       46.88      2.86 o
  12   2   3        2.34       -0.23      1.96 o
  13   2   3        1.38        5.90      4.99 o
 -14   3   3        3.63        6.27      3.56 o
 -13   3   3        9.58        8.51      2.26 o
 -12   3   3      126.65      130.72      3.57 o
 -11   3   3        2.05        6.66      1.59 o
 -10   3   3      588.27      589.82      7.25 o
  -9   3   3      666.76      643.26      7.55 o
  -8   3   3       77.46       75.29      1.96 o
  -7   3   3       35.07       32.07      1.24 o
  -6   3   3      425.28      489.23      5.69 o
  -5   3   3      736.78      766.68      8.57 o
  -4   3   3      431.01      440.27      4.97 o
  -3   3   3      139.15      137.33      2.05 o
  -2   3   3     3891.29     3985.20     36.85 o
  -1   3   3     4211.83     4121.56     38.10 o
   0   3   3     1505.47     1322.53     13.85 o
   1   3   3      295.37      314.90      4.86 o
   2   3   3      400.59      407.93      5.02 o
   3   3   3     1059.25     1041.79      9.51 o
   4   3   3      401.91      382.61      4.10 o
   5   3   3     1550.73     1496.79     13.48 o
   6   3   3      840.42      842.22      8.13 o
   7   3   3       27.36       26.09      1.44 o
   8   3   3       62.72       64.55      2.18 o
   9   3   3       63.06       53.07      2.45 o
  10   3   3       28.45       29.67      2.36 o
  11   3   3        5.18        5.24      1.92 o
  12   3   3        0.50        0.68      2.10 o
  13   3   3        0.37        0.65      3.35 o
 -14   4   3       26.56       34.40      6.11 o
 -13   4   3       14.79       13.55      2.39 o
 -12   4   3       55.55       60.46      3.10 o
 -11   4   3        0.66        0.53      1.45 o
 -10   4   3      307.56      320.64      4.76 o
  -9   4   3      110.94      107.82      2.50 o
  -8   4   3        0.32        2.48      1.28 o
  -7   4   3        1.63        2.13      0.76 o
  -6   4   3      273.84      288.09      4.15 o
  -5   4   3     1427.69     1480.30     16.16 o
  -4   4   3      390.58      440.13      4.97 o
  -3   4   3       81.71       75.00      1.42 o
  -2   4   3      296.96      324.95      3.72 o
  -1   4   3      893.81      869.05      8.62 o
   0   4   3     2053.98     2011.99     23.55 o
   1   4   3      299.65      272.47      3.16 o
   2   4   3        9.89       15.65      0.75 o
   3   4   3      580.97      596.27      6.27 o
   4   4   3      450.41      508.12      5.15 o
   5   4   3      111.48      100.57      2.21 o
   6   4   3       24.06       25.07      1.14 o
   7   4   3        1.91        6.48      1.16 o
   8   4   3       33.71       36.62      2.44 o
   9   4   3        8.49        7.12      1.68 o
  10   4   3       12.99        8.27      1.83 o
  11   4   3       24.59       20.78      2.35 o
  12   4   3       46.50       43.08      3.08 o
 -14   5   3        0.11       -5.60      4.17 o
 -13   5   3       27.05       31.60      2.85 o
 -12   5   3       29.65       33.31      2.73 o
 -11   5   3      204.08      199.85      6.77 o
 -10   5   3       34.49       39.48      2.44 o
  -9   5   3      202.73      193.56      4.29 o
  -8   5   3        1.41        0.20      0.71 o
  -7   5   3        1.63        2.98      1.33 o
  -6   5   3      556.47      618.09      6.88 o
  -5   5   3      552.36      621.58     16.78 o
  -4   5   3       87.82       99.07      2.89 o
  -3   5   3     1305.13     1277.33     12.50 o
  -2   5   3       49.65       46.56      1.05 o
  -1   5   3      612.62      546.04      6.45 o
   0   5   3      358.21      320.12      4.14 o
   1   5   3       12.79       18.97      0.71 o
   2   5   3     1287.81     1292.38     11.56 o
   3   5   3       10.40       12.41      0.72 o
   4   5   3      404.16      467.98      4.83 o
   5   5   3       43.96       38.25      1.30 o
   6   5   3        0.67       -0.88      0.80 o
   7   5   3       48.34       41.77      2.30 o
   8   5   3       91.30       75.79      2.66 o
   9   5   3       76.87       73.25      2.80 o
  10   5   3       23.52       21.61      2.29 o
  11   5   3        0.64       -1.34      1.88 o
  12   5   3        5.16        2.09      2.16 o
 -14   6   3        7.06        3.66      4.38 o
 -13   6   3       86.72       82.07      3.56 o
 -12   6   3       49.29       48.63      3.01 o
 -11   6   3      134.18      137.24      3.94 o
 -10   6   3      291.78      271.51      5.43 o
  -9   6   3        0.49        0.17      1.09 o
  -8   6   3        4.92        1.58      1.05 o
  -7   6   3      949.94      897.73      8.84 o
  -6   6   3      642.37      664.95      7.37 o
  -5   6   3      126.84      151.76      2.42 o
  -4   6   3     1275.47     1406.81     15.06 o
  -3   6   3     1234.37     1282.71     12.58 o
  -2   6   3        3.74        8.51      0.68 o
  -1   6   3     1991.64     2087.85     21.96 o
   0   6   3        4.45        4.65      1.55 o
   1   6   3     3508.77     3463.27     32.24 o
   2   6   3       32.24       40.47      1.00 o
   3   6   3       59.13       57.08      1.21 o
   4   6   3       55.82       55.74      1.26 o
   5   6   3       43.51       39.67      1.28 o
   6   6   3       42.04       43.53      1.58 o
   7   6   3       15.31       16.81      2.28 o
   8   6   3       11.55       14.04      1.75 o
   9   6   3       34.77       35.30      2.79 o
  10   6   3       11.39       11.87      2.03 o
  11   6   3        4.38        4.76      2.17 o
  12   6   3        0.66       -1.77      2.13 o
 -13   7   3        0.25        0.23      2.02 o
 -12   7   3       28.16       33.26      2.76 o
 -11   7   3       33.37       39.84      2.76 o
 -10   7   3       31.68       39.69      2.53 o
  -9   7   3       45.79       40.47      1.97 o
  -8   7   3      109.62      113.82      2.44 o
  -7   7   3       86.71       89.82      1.83 o
  -6   7   3      247.70      249.30      3.50 o
  -5   7   3        1.45        2.58      0.73 o
  -4   7   3      554.41      526.55      5.83 o
  -3   7   3        0.37       -0.15      0.55 o
  -2   7   3     4999.44     5223.61     48.11 o
  -1   7   3       46.89       52.50      1.41 o
   0   7   3      564.85      541.72      6.45 o
   1   7   3       25.13       23.67      0.92 o
   2   7   3     1484.95     1370.68     14.40 o
   3   7   3       76.72       66.14      1.65 o
   4   7   3       14.28       14.32      1.16 o
   5   7   3       15.90       18.02      1.42 o
   6   7   3      112.68      101.94      2.36 o
   7   7   3       48.79       50.29      2.21 o
   8   7   3        2.97        2.60      1.56 o
   9   7   3        5.42        6.72      2.41 o
  10   7   3       14.88       11.32      2.05 o
  11   7   3        1.35       -2.87      2.07 o
  12   7   3        0.02       -1.07      2.36 o
 -13   8   3        0.50       -0.74      2.91 o
 -12   8   3       35.60       40.92      2.96 o
 -11   8   3       17.15       17.96      2.21 o
 -10   8   3        4.02        4.39      1.67 o
  -9   8   3        4.65        0.91      1.29 o
  -8   8   3        3.25        2.23      1.15 o
  -7   8   3        2.18        3.36      0.85 o
  -6   8   3       12.00       15.03      0.95 o
  -5   8   3        3.57        4.83      0.71 o
  -4   8   3      341.24      332.89      3.76 o
  -3   8   3      588.55      742.30      7.74 o
  -2   8   3     1224.87     1298.31     12.70 o
  -1   8   3      378.95      345.58      4.54 o
   0   8   3      764.60      770.32      8.82 o
   1   8   3     1615.26     1735.32     15.30 o
   2   8   3        5.33        3.68      0.65 o
   3   8   3      174.98      176.19      2.36 o
   4   8   3      330.75      360.50      4.44 o
   5   8   3        0.41        0.09      1.07 o
   6   8   3      277.39      288.41      4.40 o
   7   8   3        1.05        3.60      1.22 o
   8   8   3       11.11        9.47      1.78 o
   9   8   3      105.83      105.57      3.42 o
  10   8   3       33.82       36.46      2.67 o
  11   8   3        4.10        1.27      2.01 o
  12   8   3        0.46        1.08      3.16 o
 -13   9   3       34.22       35.68      4.17 o
 -12   9   3       38.67       37.69      2.86 o
 -11   9   3        1.56       -0.47      1.83 o
 -10   9   3       26.41       30.63      2.44 o
  -9   9   3      143.67      132.29      3.20 o
  -8   9   3       37.08       37.04      1.95 o
  -7   9   3      634.07      560.24      7.27 o
  -6   9   3        6.45        5.98      1.23 o
  -5   9   3      261.03      292.33      3.53 o
  -4   9   3        4.38        5.27      0.70 o
  -3   9   3        3.01        3.22      0.99 o
  -2   9   3        3.80        3.97      0.76 o
  -1   9   3      329.99      365.37      4.20 o
   0   9   3      223.58      250.18      2.86 o
   1   9   3      879.09      928.13      9.25 o
   2   9   3      165.78      167.17      2.35 o
   3   9   3      124.34      126.06      2.21 o
   4   9   3      297.42      318.74      4.11 o
   5   9   3      462.97      469.89      6.16 o
   6   9   3        0.58        0.72      1.10 o
   7   9   3       23.70       24.13      1.67 o
   8   9   3       10.85       12.49      1.93 o
   9   9   3       21.71       22.13      2.33 o
  10   9   3       26.65       27.43      3.63 o
  11   9   3        0.39       -3.37      2.25 o
  12   9   3        2.62        3.26      4.58 o
 -13  10   3        2.08        2.02      4.58 o
 -12  10   3        2.01        3.03      2.14 o
 -11  10   3       21.42       21.12      2.35 o
 -10  10   3       47.12       49.54      2.71 o
  -9  10   3        8.13        7.87      1.55 o
  -8  10   3       30.80       33.81      1.94 o
  -7  10   3      215.95      199.42      4.18 o
  -6  10   3       27.58       22.97      1.29 o
  -5  10   3      354.65      337.06      3.96 o
  -4  10   3     1428.05     1427.83     13.03 o
  -3  10   3      229.33      242.72      3.30 o
  -2  10   3        8.10       13.69      0.85 o
  -1  10   3      236.49      218.52      2.66 o
   0  10   3      300.43      327.84      3.58 o
   1  10   3       61.42       58.24      1.19 o
   2  10   3      212.56      224.33      2.74 o
   3  10   3       51.76       49.52      1.69 o
   4  10   3       51.35       59.47      1.65 o
   5  10   3      496.85      477.24      6.29 o
   6  10   3      143.06      139.07      2.93 o
   7  10   3       28.14       29.28      2.02 o
   8  10   3        2.73        1.02      1.95 o
   9  10   3        1.17       -0.39      3.43 o
  10  10   3        0.19        0.28      2.24 o
  11  10   3        1.02       -0.31      2.40 o
  12  10   3        1.80       14.15      5.80 o
 -12  11   3       45.34       48.46      3.64 o
 -11  11   3       23.62       21.10      2.46 o
 -10  11   3       33.96       33.10      2.50 o
  -9  11   3       46.83       41.18      2.19 o
  -8  11   3       15.33       16.80      1.71 o
  -7  11   3       26.95       26.28      2.79 o
  -6  11   3     1136.10     1117.85     11.58 o
  -5  11   3       45.50       46.22      1.72 o
  -4  11   3      761.99      691.89      8.37 o
  -3  11   3      162.01      159.67      2.49 o
  -2  11   3      504.90      500.57      5.65 o
  -1  11   3       60.26       46.29      1.68 o
   0  11   3     1509.24     1588.33     17.10 o
   1  11   3       55.81       66.35      1.53 o
   2  11   3       53.28       56.13      1.74 o
   3  11   3      175.39      166.88      3.06 o
   4  11   3       18.61       25.81      1.52 o
   5  11   3      185.09      152.01      3.46 o
   6  11   3       11.00       12.53      1.60 o
   7  11   3       88.95       81.97      2.75 o
   8  11   3       89.84       84.71      3.74 o
   9  11   3       19.85       22.81      2.91 o
  10  11   3        0.03       -1.16      2.40 o
  11  11   3        4.87        3.36      2.95 o
 -12  12   3       29.60       34.93      4.82 o
 -11  12   3        0.02       -2.45      1.67 o
 -10  12   3        1.22        0.30      1.73 o
  -9  12   3       10.60        5.04      1.61 o
  -8  12   3        1.11       -1.52      1.71 o
  -7  12   3      466.22      469.81      6.58 o
  -6  12   3      297.58      284.68      4.05 o
  -5  12   3      155.94      152.81      5.28 o
  -4  12   3       52.97       53.61      1.47 o
  -3  12   3      158.05      162.58      2.39 o
  -2  12   3      106.30       98.46      1.75 o
  -1  12   3        1.67        7.46      0.83 o
   0  12   3      177.30      166.37      2.59 o
   1  12   3      359.49      355.37      4.99 o
   2  12   3        1.67        2.68      1.12 o
   3  12   3        4.51        3.52      1.09 o
   4  12   3      276.70      282.76      4.45 o
   5  12   3       95.00       94.02      2.76 o
   6  12   3        1.95        2.05      1.42 o
   7  12   3       30.18       44.65      2.40 o
   8  12   3       24.74       33.03      3.13 o
   9  12   3       18.45       18.16      2.74 o
  10  12   3        2.98        4.14      2.71 o
  11  12   3       17.00       20.97      5.70 o
 -12  13   3       44.36       43.46      5.80 o
 -11  13   3        3.97        4.63      2.35 o
 -10  13   3       48.15       50.13      3.25 o
  -9  13   3       27.90       27.72      2.58 o
  -8  13   3      150.93      130.94      3.69 o
  -7  13   3      533.23      476.68      7.68 o
  -6  13   3      321.56      300.18      4.74 o
  -5  13   3        1.33        2.11      1.12 o
  -4  13   3       24.87       25.86      1.52 o
  -3  13   3     1443.93     1363.00     13.74 o
  -2  13   3        5.84        7.93      0.84 o
  -1  13   3       12.84       19.34      1.12 o
   0  13   3       40.97       42.86      1.57 o
   1  13   3      124.28      115.37      2.51 o
   2  13   3     1164.23     1125.68     12.83 o
   3  13   3      152.85      145.23      3.33 o
   4  13   3      540.27      523.02      7.00 o
   5  13   3       58.38       66.74      2.51 o
   6  13   3        1.87        1.89      1.43 o
   7  13   3        8.35        9.95      1.90 o
   8  13   3      172.02      176.32      5.28 o
   9  13   3        0.28        4.13      2.49 o
  10  13   3        5.20        6.38      4.43 o
  11  13   3        9.18       20.86      5.90 o
 -12  14   3        9.07        1.02      4.17 o
 -11  14   3        2.65        2.58      2.43 o
 -10  14   3        0.02       -4.74      3.16 o
  -9  14   3       39.66       41.34      2.78 o
  -8  14   3     1353.34     1204.29     16.05 o
  -7  14   3        1.81        3.87      1.82 o
  -6  14   3      324.24      301.00      4.80 o
  -5  14   3        7.81       14.85      1.57 o
  -4  14   3       33.66       30.40      1.99 o
  -3  14   3       11.56       14.64      1.21 o
  -2  14   3     1395.95     1293.44     13.12 o
  -1  14   3       12.95       13.80      1.24 o
   0  14   3      140.32      131.22      2.70 o
   1  14   3        1.09       -1.36      0.91 o
   2  14   3      453.37      420.07      5.85 o
   3  14   3       73.23       67.74      2.36 o
   4  14   3       42.63       48.60      2.25 o
   5  14   3       72.21       68.49      2.58 o
   6  14   3      184.21      192.40      4.40 o
   7  14   3       11.78       19.87      2.75 o
   8  14   3       59.63       68.78      3.67 o
   9  14   3       39.50       51.37      3.91 o
  10  14   3        3.68        2.85      4.38 o
 -11  15   3        3.10       -1.66      4.53 o
 -10  15   3        0.27       -3.26      2.17 o
  -9  15   3       50.18       54.41      2.99 o
  -8  15   3      299.67      296.32      5.82 o
  -7  15   3      349.62      326.51      6.03 o
  -6  15   3       56.04       51.80      2.63 o
  -5  15   3        6.64        6.22      1.58 o
  -4  15   3      121.59      115.64      2.67 o
  -3  15   3      366.77      357.18      5.63 o
  -2  15   3      874.96      845.46     11.41 o
  -1  15   3       12.62       19.33      1.43 o
   0  15   3      189.57      186.22      3.36 o
   1  15   3       51.67       61.41      1.95 o
   2  15   3       63.89       63.85      2.06 o
   3  15   3       11.58        8.92      1.40 o
   4  15   3      247.92      235.54      4.69 o
   5  15   3       21.44       17.54      2.06 o
   6  15   3       27.88       39.60      2.57 o
   7  15   3       36.32       45.10      2.78 o
   8  15   3        0.02       -0.79      2.18 o
   9  15   3        0.94        2.81      2.65 o
  10  15   3        2.72        9.16      5.29 o
 -11  16   3       17.10        5.19      4.38 o
 -10  16   3        2.03        2.99      2.31 o
  -9  16   3       10.00        9.70      2.07 o
  -8  16   3       39.58       36.91      2.64 o
  -7  16   3       28.74       35.09      2.44 o
  -6  16   3        0.24        1.52      1.70 o
  -5  16   3        3.24        0.03      1.37 o
  -4  16   3       27.07       41.56      2.02 o
  -3  16   3       36.43       40.07      2.84 o
  -2  16   3        0.50        0.62      1.86 o
  -1  16   3      421.11      446.06      6.99 o
   0  16   3       67.92       74.45      2.25 o
   1  16   3      244.62      242.59      4.12 o
   2  16   3       18.45       15.43      1.56 o
   3  16   3       11.52       10.84      1.53 o
   4  16   3       17.98       17.00      1.89 o
   5  16   3        1.26        1.27      1.69 o
   6  16   3       68.83       62.07      2.89 o
   7  16   3      150.40      146.72      4.11 o
   8  16   3       11.22       12.53      2.97 o
   9  16   3       44.37       49.09      4.21 o
 -10  17   3        1.14       -0.12      2.14 o
  -9  17   3        8.42        6.04      2.06 o
  -8  17   3       25.50       32.79      2.50 o
  -7  17   3        3.94        3.99      1.71 o
  -6  17   3       69.45       71.90      2.71 o
  -5  17   3       83.90       82.63      2.39 o
  -4  17   3       16.18       18.25      1.83 o
  -3  17   3       22.06       29.39      3.28 o
  -2  17   3      200.69      211.01      5.15 o
  -1  17   3      546.48      515.85      9.22 o
   0  17   3       56.22       73.27      3.34 o
   1  17   3       21.01       28.62      3.02 o
   2  17   3        0.43       -1.74      1.16 o
   3  17   3        0.54       -1.90      1.27 o
   4  17   3       11.09       12.52      1.85 o
   5  17   3       14.01       16.35      2.16 o
   6  17   3      164.54      167.88      4.40 o
   7  17   3        7.15       10.59      2.26 o
   8  17   3       14.87       10.76      4.21 o
   9  17   3       58.23       70.03      6.72 o
 -10  18   3       13.81        8.52      4.43 o
  -9  18   3        1.30       -0.77      1.85 o
  -8  18   3        9.17        7.89      1.94 o
  -7  18   3        0.18       -0.10      1.67 o
  -6  18   3       81.02       76.16      2.80 o
  -5  18   3       31.35       36.00      2.68 o
  -4  18   3      234.63      221.49      5.40 o
  -3  18   3       10.14        9.65      3.33 o
  -2  18   3       86.60       85.40      3.25 o
  -1  18   3        0.53       -2.12      1.69 o
   0  18   3     1688.38     1598.09     23.33 o
   1  18   3        6.61        7.26      1.68 o
   2  18   3       10.87       10.20      1.64 o
   3  18   3        2.23       -1.32      1.33 o
   4  18   3       84.49       85.36      3.09 o
   5  18   3        2.11       -0.64      1.76 o
   6  18   3        0.27        1.21      1.97 o
   7  18   3        0.00       -0.86      1.93 o
   8  18   3       46.78       47.28      3.92 o
  -9  19   3       62.53       66.03      3.13 o
  -8  19   3        0.46       -0.18      1.78 o
  -7  19   3        0.26        0.53      1.61 o
  -6  19   3       16.33       17.73      2.35 o
  -5  19   3       14.83       23.34      2.56 o
  -4  19   3        8.60       11.99      2.26 o
  -3  19   3        5.01       10.65      4.53 o
  -2  19   3       12.54       12.48      2.14 o
  -1  19   3       56.92       49.01      2.68 o
   0  19   3       47.57       55.72      3.05 o
   1  19   3        2.02        3.56      2.03 o
   2  19   3       16.94       20.77      1.88 o
   3  19   3       18.94       16.81      1.85 o
   4  19   3       19.24       21.44      2.32 o
   5  19   3       14.68       14.00      2.27 o
   6  19   3       39.92       50.16      2.96 o
   7  19   3        9.09        9.27      2.40 o
   8  19   3        3.46        1.73      4.48 o
  -8  20   3        0.40        1.38      1.96 o
  -7  20   3        0.46       -0.33      2.00 o
  -6  20   3        3.53        2.73      2.80 o
  -5  20   3       97.56      107.10      3.92 o
  -4  20   3        4.08        5.54      5.22 o
  -3  20   3       24.81       29.97      2.65 o
  -2  20   3       60.02       52.36      2.92 o
  -1  20   3        8.14        1.91      1.88 o
   0  20   3       65.42       66.72      3.10 o
   1  20   3        1.01        0.00      1.87 o
   2  20   3       24.38       25.73      3.28 o
   3  20   3       12.87        6.34      1.84 o
   4  20   3        0.67       -2.71      1.81 o
   5  20   3        3.46        1.38      1.88 o
   6  20   3       29.94       34.02      3.75 o
   7  20   3        8.13        4.63      2.78 o
  -7  21   3        0.07        1.33      4.12 o
  -6  21   3       12.93       20.51      4.07 o
  -5  21   3        1.73        3.38      3.41 o
  -4  21   3        1.46        8.70      3.75 o
  -3  21   3       27.89       33.99      2.91 o
  -2  21   3       16.08       12.56      2.26 o
  -1  21   3        4.15        4.95      2.17 o
   0  21   3        2.07        4.75      2.09 o
   1  21   3       41.43       46.77      3.14 o
   2  21   3       70.70       67.92      3.38 o
   3  21   3        2.65        3.66      2.73 o
   4  21   3        0.04        0.91      2.19 o
   5  21   3        2.27       -0.81      2.81 o
   6  21   3       31.64       35.90      3.07 o
  -6  22   3        0.38        3.46      4.68 o
  -5  22   3        4.98        5.09      4.38 o
  -4  22   3       10.79       15.55      2.64 o
  -3  22   3       56.75       59.79      4.29 o
  -2  22   3       18.63       21.11      2.70 o
  -1  22   3       73.98       61.85      3.22 o
   0  22   3        0.18        0.06      2.09 o
   1  22   3        3.25        5.25      2.20 o
   2  22   3        2.90        3.94      2.24 o
   3  22   3       32.29       35.01      4.03 o
   4  22   3        1.03        0.69      2.76 o
   5  22   3       36.27       41.89      8.50 o
  -5  23   3       10.71       20.87      5.70 o
  -4  23   3        1.37        1.89      2.56 o
  -3  23   3        2.99       16.93      2.77 o
  -2  23   3        0.07        0.59      2.08 o
  -1  23   3       27.93       28.68      3.01 o
   0  23   3        0.35       -0.51      2.21 o
   1  23   3        0.06       -2.77      2.13 o
   2  23   3        0.16        1.13      2.84 o
   3  23   3        1.23        4.99      4.78 o
   4  23   3        0.85        8.24      5.09 o
  -4  24   3       76.04       92.60      5.06 o
  -3  24   3        0.65       -0.82      2.63 o
  -2  24   3        0.10       -4.27      3.77 o
  -1  24   3        2.48        4.38      4.07 o
   0  24   3        5.44        9.87      3.66 o
   1  24   3       11.59       16.27      3.84 o
   2  24   3        0.69       -0.61      3.17 o
 -14   0   4        0.00       -5.57      3.71 o
 -13   0   4      290.25      291.05      7.28 o
 -12   0   4     1102.67     1056.49     16.94 o
 -11   0   4        0.43       -3.06      3.05 o
 -10   0   4      197.29      202.98      5.42 o
  -9   0   4      469.50      459.23     10.60 o
  -8   0   4     1696.24     1723.40     24.63 o
  -7   0   4       30.94       31.26      2.50 o
  -6   0   4      305.23      334.71      6.18 o
  -5   0   4       18.22       17.90      1.45 o
  -4   0   4     2276.68     2420.15    139.26 o
  -3   0   4       81.30       78.58      4.47 o
  -2   0   4     3103.84     3366.69     53.54 o
  -1   0   4       92.66      101.47      2.43 o
   0   0   4       17.64       17.25      1.11 o
   1   0   4      303.85      315.36      5.35 o
   2   0   4     1996.44     1985.24     32.44 o
   3   0   4     3248.39     2919.95     50.19 o
   4   0   4     5061.23     4912.82     78.91 o
   5   0   4      155.66      156.28      3.28 o
   6   0   4      274.63      271.40      6.80 o
   7   0   4     1561.65     1483.88     21.04 o
   8   0   4      244.98      229.51      5.44 o
   9   0   4        4.76       45.70      4.03 o
  10   0   4       26.25       36.70      6.11 o
  11   0   4        0.00       -1.42      3.87 o
  12   0   4        0.18       -1.53      3.66 o
 -14   1   4       16.99       12.71      3.34 o
 -13   1   4       96.62      105.81      3.24 o
 -12   1   4       55.97       66.13      2.70 o
 -11   1   4       16.10       16.06      1.87 o
 -10   1   4      750.57      725.51      8.61 o
  -9   1   4      841.81      808.99     11.45 o
  -8   1   4      426.85      394.99      5.25 o
  -7   1   4      121.51      123.99      2.41 o
  -6   1   4      478.04      488.94      5.82 o
  -5   1   4       34.68       35.80      1.45 o
  -4   1   4      422.58      409.55      4.87 o
  -3   1   4      103.66      118.26      1.87 o
  -2   1   4      790.58      783.31      8.95 o
  -1   1   4      167.02      185.01      2.52 o
   0   1   4        2.80        0.81      0.45 o
   1   1   4        8.20        5.24      0.75 o
   2   1   4      804.05      712.02      8.14 o
   3   1   4     1606.72     1583.79     14.23 o
   4   1   4    11411.71    10793.57     84.46 o
   5   1   4        6.15        5.48      0.93 o
   6   1   4      102.12       91.58      2.23 o
   7   1   4       52.67       57.81      2.36 o
   8   1   4        7.56        1.94      1.78 o
   9   1   4        2.22       -2.05      1.37 o
  10   1   4        5.61        3.79      1.87 o
  11   1   4        3.64        0.95      2.15 o
  12   1   4        1.24        0.23      3.13 o
 -14   2   4        5.92        3.87      4.78 o
 -13   2   4        2.47        3.24      2.62 o
 -12   2   4       29.25       33.77      2.66 o
 -11   2   4      590.04      570.19      7.40 o
 -10   2   4      129.08      132.02      3.06 o
  -9   2   4      518.71      505.70      7.14 o
  -8   2   4       40.63       41.55      1.91 o
  -7   2   4       37.95       47.53      1.58 o
  -6   2   4       49.10       45.59      1.44 o
  -5   2   4       23.42       36.53      1.38 o
  -4   2   4      305.58      328.12      3.78 o
  -3   2   4     3803.03     3944.66     31.50 o
  -2   2   4      911.03      933.92      9.44 o
  -1   2   4     4681.15     4815.58     49.28 o
   0   2   4       26.22       32.71      1.09 o
   1   2   4      788.46      864.06      8.82 o
   2   2   4      298.90      273.96      6.27 o
   3   2   4     2791.86     2752.77     27.97 o
   4   2   4     3065.14     2918.46     27.27 o
   5   2   4      117.55      118.38      2.57 o
   6   2   4       20.32       20.51      2.56 o
   7   2   4      113.10      101.47      3.05 o
   8   2   4       75.99       54.04      4.31 o
   9   2   4       34.64       34.75      2.42 o
  10   2   4        1.08       -0.66      1.72 o
  11   2   4       14.45       10.95      3.11 o
  12   2   4        0.75       -3.02      2.30 o
 -14   3   4        0.04        8.14      5.09 o
 -13   3   4       23.87       25.89      2.76 o
 -12   3   4        0.22       -1.11      1.71 o
 -11   3   4      169.77      171.37      3.59 o
 -10   3   4     1532.57     1556.58     16.04 o
  -9   3   4      893.97      887.73      9.99 o
  -8   3   4     2729.47     2610.83     25.42 o
  -7   3   4        5.66        8.94      1.10 o
  -6   3   4        0.73       -1.06      0.71 o
  -5   3   4      105.84      113.23      2.13 o
  -4   3   4     1167.85     1290.13     11.86 o
  -3   3   4       55.35       62.44      1.54 o
  -2   3   4       21.79       18.28      0.84 o
  -1   3   4       20.57       18.12      0.81 o
   0   3   4     1856.35     1836.30     17.54 o
   1   3   4       24.50       24.72      0.97 o
   2   3   4      519.01      542.18      6.40 o
   3   3   4      768.39      747.84      8.74 o
   4   3   4      923.93      892.96      8.97 o
   5   3   4      744.76      758.27      7.49 o
   6   3   4       12.08       17.30      1.28 o
   7   3   4       77.06       72.70      2.07 o
   8   3   4        0.01       -2.63      1.75 o
   9   3   4        0.86       -1.61      1.55 o
  10   3   4       24.35       30.94      2.61 o
  11   3   4        1.27       -0.77      1.99 o
  12   3   4        3.14        1.30      2.33 o
 -14   4   4        1.66       -2.34      4.27 o
 -13   4   4        0.34       -2.60      2.09 o
 -12   4   4        0.07       -0.44      1.89 o
 -11   4   4       32.94       39.07      2.18 o
 -10   4   4       40.03       38.63      2.33 o
  -9   4   4       31.97       39.46      1.98 o
  -8   4   4        1.03        0.12      1.07 o
  -7   4   4       21.12       25.92      2.37 o
  -6   4   4      614.12      592.96      7.55 o
  -5   4   4        1.36        0.00      0.69 o
  -4   4   4     4972.99     5046.79     43.11 o
  -3   4   4       60.02       58.12      2.40 o
  -2   4   4     1227.59     1178.59     10.75 o
  -1   4   4      747.82      665.26      6.42 o
   0   4   4      587.73      568.11      6.02 o
   1   4   4       84.42       72.56      1.32 o
   2   4   4      447.40      416.71      5.32 o
   3   4   4       21.12       22.61      1.02 o
   4   4   4      764.48      734.84      7.23 o
   5   4   4        9.62       10.62      1.00 o
   6   4   4        2.12        1.93      1.11 o
   7   4   4        7.73        9.85      1.61 o
   8   4   4       42.25       42.09      3.00 o
   9   4   4        2.56        0.58      1.61 o
  10   4   4       19.99       22.33      2.39 o
  11   4   4       35.00       35.12      3.70 o
  12   4   4        3.23        1.35      2.30 o
 -13   5   4        2.76        3.17      2.20 o
 -12   5   4        8.65        6.10      2.13 o
 -11   5   4       35.51       39.14      2.79 o
 -10   5   4       48.37       48.89      2.40 o
  -9   5   4     1719.41     1714.02     17.45 o
  -8   5   4        9.04        9.18      1.07 o
  -7   5   4       88.39      106.91      2.27 o
  -6   5   4       12.15       16.94      1.14 o
  -5   5   4     8445.64     8964.44     75.73 o
  -4   5   4      188.91      200.81      2.71 o
  -3   5   4      333.35      401.13      4.34 o
  -2   5   4       48.43       43.85      1.21 o
  -1   5   4     1701.50     1687.30     16.45 o
   0   5   4      364.87      347.85      4.22 o
   1   5   4        8.66        9.88      0.89 o
   2   5   4     2178.19     2124.79     20.02 o
   3   5   4      480.70      469.08      4.93 o
   4   5   4       13.30       18.32      1.62 o
   5   5   4       24.15       28.67      1.31 o
   6   5   4       18.97       27.77      1.56 o
   7   5   4        0.08       -0.18      1.40 o
   8   5   4        0.30        0.07      1.43 o
   9   5   4       23.82       29.51      3.65 o
  10   5   4       10.39       12.93      2.19 o
  11   5   4        3.65        0.66      2.12 o
  12   5   4        7.85        1.13      3.27 o
 -13   6   4        2.79       -0.63      2.03 o
 -12   6   4       30.33       34.02      2.82 o
 -11   6   4       83.08       76.92      3.10 o
 -10   6   4        4.99        1.26      1.85 o
  -9   6   4      266.41      256.24      7.80 o
  -8   6   4       28.44       29.30      1.59 o
  -7   6   4      149.54      136.45      2.86 o
  -6   6   4      515.43      483.50      5.81 o
  -5   6   4      706.26      818.33      8.06 o
  -4   6   4      144.28      166.05      2.39 o
  -3   6   4     1925.26     2229.46     19.61 o
  -2   6   4     1173.93     1230.73     11.23 o
  -1   6   4       59.11       74.05      1.60 o
   0   6   4       41.85       58.60      1.49 o
   1   6   4        8.68       10.06      1.44 o
   2   6   4       56.97       59.60      1.36 o
   3   6   4      481.73      479.02      5.13 o
   4   6   4      234.46      236.59      3.30 o
   5   6   4       14.89       15.59      2.43 o
   6   6   4       14.58       14.86      1.35 o
   7   6   4        1.60        3.30      1.54 o
   8   6   4       14.47       18.14      2.07 o
   9   6   4       10.83        8.54      1.93 o
  10   6   4       17.41       23.35      2.79 o
  11   6   4        7.31        2.25      3.17 o
  12   6   4        1.34       -1.83      4.73 o
 -13   7   4        1.49        3.62      3.13 o
 -12   7   4      155.89      152.65      4.42 o
 -11   7   4        0.15       -1.12      1.71 o
 -10   7   4       25.63       26.66      2.29 o
  -9   7   4        0.45       -0.28      1.15 o
  -8   7   4        2.12        1.56      1.08 o
  -7   7   4        0.10        0.30      0.80 o
  -6   7   4      618.15      744.62      9.02 o
  -5   7   4        0.01       -0.07      0.63 o
  -4   7   4      334.26      338.12      3.91 o
  -3   7   4      239.82      253.58      3.10 o
  -2   7   4        3.14        1.92      0.52 o
  -1   7   4        7.23       12.12      0.91 o
   0   7   4     4511.24     4575.94     42.68 o
   1   7   4      402.46      384.46      4.64 o
   2   7   4      630.63      651.47      8.25 o
   3   7   4      163.65      141.26      2.39 o
   4   7   4        7.73       10.69      1.15 o
   5   7   4      398.59      409.55      5.60 o
   6   7   4       12.37       15.56      1.43 o
   7   7   4       34.44       32.97      2.23 o
   8   7   4       39.26       40.04      3.07 o
   9   7   4       11.56        8.11      2.39 o
  10   7   4       49.80       50.77      4.60 o
  11   7   4        0.22       -0.49      2.48 o
  12   7   4       10.25       14.96      5.50 o
 -13   8   4       38.76       54.22      4.77 o
 -12   8   4        0.13        0.59      2.07 o
 -11   8   4      317.02      278.93      5.86 o
 -10   8   4       40.35       42.00      2.79 o
  -9   8   4      154.35      143.16      3.35 o
  -8   8   4      162.56      142.12      3.17 o
  -7   8   4       89.55       84.96      1.91 o
  -6   8   4       35.32       36.51      1.59 o
  -5   8   4       77.82       78.01      1.81 o
  -4   8   4        5.12        5.11      0.84 o
  -3   8   4       97.46       96.60      1.95 o
  -2   8   4      280.51      313.49      4.02 o
  -1   8   4      124.79      117.49      2.09 o
   0   8   4      133.79      136.11      2.31 o
   1   8   4       89.76       96.53      2.07 o
   2   8   4       10.91        9.72      0.89 o
   3   8   4      670.38      705.39     10.76 o
   4   8   4       32.55       36.90      1.94 o
   5   8   4      507.80      520.69      7.72 o
   6   8   4        5.72        8.73      1.53 o
   7   8   4        3.11        0.60      1.92 o
   8   8   4        0.25       -1.28      2.00 o
   9   8   4        2.01       -1.12      2.05 o
  10   8   4       13.34       10.80      3.20 o
  11   8   4        0.56       -3.48      2.32 o
 -13   9   4       81.86       83.16      5.04 o
 -12   9   4       80.17       74.74      3.31 o
 -11   9   4       20.16       19.94      2.44 o
 -10   9   4      162.07      139.22      3.92 o
  -9   9   4      109.86       97.77      4.26 o
  -8   9   4        0.46        0.09      1.08 o
  -7   9   4      137.49      121.15      2.48 o
  -6   9   4        7.78        9.45      1.09 o
  -5   9   4       31.84       39.43      1.56 o
  -4   9   4       50.24       47.75      1.50 o
  -3   9   4      195.69      178.67      2.81 o
  -2   9   4      148.98      154.49      2.53 o
  -1   9   4      976.01     1027.56     10.61 o
   0   9   4       11.46       13.77      0.94 o
   1   9   4       21.19       30.50      1.18 o
   2   9   4      282.67      255.48      4.30 o
   3   9   4      161.04      186.31      5.06 o
   4   9   4      410.33      384.76      5.48 o
   5   9   4       18.06       21.20      1.78 o
   6   9   4      259.79      238.97      4.65 o
   7   9   4        8.54       12.56      2.17 o
   8   9   4       19.92       22.76      2.73 o
   9   9   4        7.25        5.45      2.53 o
  10   9   4       14.74       19.38      3.03 o
  11   9   4        3.00        5.72      3.82 o
 -13  10   4        2.53        2.04      4.89 o
 -12  10   4       63.44       59.71      3.94 o
 -11  10   4       12.99        9.76      2.52 o
 -10  10   4      501.03      465.02      7.85 o
  -9  10   4       18.47       21.38      2.21 o
  -8  10   4        0.29       -1.74      1.41 o
  -7  10   4        2.00        0.97      1.20 o
  -6  10   4      233.44      206.64      3.06 o
  -5  10   4       77.64       68.16      1.65 o
  -4  10   4      725.12      651.02      7.35 o
  -3  10   4      500.75      497.60      5.87 o
  -2  10   4     1379.98     1391.28     14.00 o
  -1  10   4       77.68       90.61      1.89 o
   0  10   4      268.47      256.18      3.52 o
   1  10   4      310.36      308.42      4.03 o
   2  10   4       16.41       30.06      2.98 o
   3  10   4      169.72      170.81      3.23 o
   4  10   4      277.64      284.27      4.52 o
   5  10   4       37.47       40.79      2.47 o
   6  10   4       10.43       13.51      2.30 o
   7  10   4       92.43       99.23      3.87 o
   8  10   4        0.85        0.15      2.03 o
   9  10   4        1.38       -0.26      2.21 o
  10  10   4        0.64        0.91      2.64 o
  11  10   4        0.33        3.16      4.99 o
 -12  11   4        6.78        4.68      4.07 o
 -11  11   4        7.27        7.56      2.53 o
 -10  11   4        0.10       -2.27      2.06 o
  -9  11   4       94.86       80.88      3.10 o
  -8  11   4      120.21      110.93      3.32 o
  -7  11   4       12.65       16.58      2.44 o
  -6  11   4      890.00      789.38      9.73 o
  -5  11   4      256.91      253.82      3.43 o
  -4  11   4       98.56       88.42      1.86 o
  -3  11   4       14.56       19.12      1.98 o
  -2  11   4      374.03      364.08      4.64 o
  -1  11   4        0.93        3.53      1.77 o
   0  11   4        0.43        1.25      0.71 o
   1  11   4      132.00      129.57      3.07 o
   2  11   4      412.19      404.85      6.29 o
   3  11   4       20.35       28.72      2.55 o
   4  11   4        3.62        2.98      1.33 o
   5  11   4      384.57      365.84      6.21 o
   6  11   4        1.73        1.37      1.45 o
   7  11   4      140.96      139.36      3.66 o
   8  11   4        0.50       -0.38      2.09 o
   9  11   4        7.68        8.22      2.70 o
  10  11   4        4.66        2.62      2.62 o
  11  11   4        1.07        3.87      5.19 o
 -12  12   4        2.83        3.66      4.48 o
 -11  12   4       39.42       39.72      3.49 o
 -10  12   4       17.93       17.86      3.11 o
  -9  12   4      376.93      325.08      6.33 o
  -8  12   4       42.07       38.61      2.54 o
  -7  12   4      126.17      112.73      3.16 o
  -6  12   4       56.81       58.48      2.67 o
  -5  12   4     1034.09      912.43     10.89 o
  -4  12   4      104.65       95.86      1.96 o
  -3  12   4      371.40      371.52      4.38 o
  -2  12   4       49.13       45.84      1.53 o
  -1  12   4       55.25       54.06      1.74 o
   0  12   4       12.87       14.52      1.29 o
   1  12   4       33.75       34.52      1.66 o
   2  12   4      334.79      332.73      4.99 o
   3  12   4      100.19       93.17      2.71 o
   4  12   4        2.15        0.11      1.36 o
   5  12   4       12.66       16.69      2.25 o
   6  12   4       28.00       27.96      2.17 o
   7  12   4       37.39       40.06      2.59 o
   8  12   4        8.68        9.36      2.66 o
   9  12   4        5.17        7.73      2.74 o
  10  12   4       17.38       18.02      3.78 o
 -12  13   4        0.82        1.32      4.07 o
 -11  13   4       65.17       69.26      3.79 o
 -10  13   4        0.43       -1.41      1.94 o
  -9  13   4        2.79       -1.61      1.83 o
  -8  13   4        5.05        4.36      1.90 o
  -7  13   4       14.82       12.18      2.59 o
  -6  13   4       70.29       58.55      2.77 o
  -5  13   4      383.83      358.86      6.15 o
  -4  13   4       74.25       74.37      2.20 o
  -3  13   4      128.32      132.10      2.49 o
  -2  13   4        2.04        5.76      1.62 o
  -1  13   4      298.62      272.63      3.85 o
   0  13   4        3.43        1.20      1.02 o
   1  13   4      564.93      564.74      7.39 o
   2  13   4       17.59       16.77      1.48 o
   3  13   4      100.26      101.43      2.90 o
   4  13   4        2.83       -1.47      1.38 o
   5  13   4       29.36       26.89      2.12 o
   6  13   4       37.04       46.31      2.62 o
   7  13   4       19.02       20.81      2.32 o
   8  13   4       23.64       23.95      4.16 o
   9  13   4        0.64        1.53      2.68 o
  10  13   4        0.41       -3.77      4.27 o
 -11  14   4        3.19        7.74      4.27 o
 -10  14   4       66.88       64.54      3.07 o
  -9  14   4        0.23       -2.02      2.13 o
  -8  14   4      309.62      261.61      5.46 o
  -7  14   4       17.48       26.63      2.36 o
  -6  14   4      722.77      751.25      9.55 o
  -5  14   4        1.34       -0.17      1.40 o
  -4  14   4     2603.66     2458.71     30.18 o
  -3  14   4       84.77       79.00      2.08 o
  -2  14   4      811.54      797.35      8.82 o
  -1  14   4       39.63       39.03      1.74 o
   0  14   4       34.99       35.42      1.76 o
   1  14   4       17.13       16.52      1.51 o
   2  14   4       10.31       11.57      1.46 o
   3  14   4       32.71       39.14      3.00 o
   4  14   4        0.09       -0.69      1.40 o
   5  14   4       31.10       35.35      2.36 o
   6  14   4        7.09        5.46      1.89 o
   7  14   4        5.86        7.33      2.05 o
   8  14   4       16.41       18.25      2.97 o
   9  14   4       53.71       61.86      4.34 o
  10  14   4       12.30       19.54      5.70 o
 -11  15   4       91.26       84.29      6.41 o
 -10  15   4        8.60       11.07      2.35 o
  -9  15   4        0.02       -1.07      1.78 o
  -8  15   4        4.13        0.87      1.72 o
  -7  15   4       89.03       96.23      3.28 o
  -6  15   4      353.38      342.43      5.47 o
  -5  15   4       96.87       91.11      2.70 o
  -4  15   4        3.50       -1.13      1.35 o
  -3  15   4      579.86      564.71      8.48 o
  -2  15   4       12.96       15.25      1.58 o
  -1  15   4       12.19       22.37      1.69 o
   0  15   4       73.42       69.52      2.24 o
   1  15   4        0.43        2.66      1.29 o
   2  15   4      148.22      148.68      3.25 o
   3  15   4       40.32       43.82      2.11 o
   4  15   4       42.87       46.88      2.59 o
   5  15   4       61.35       58.01      2.65 o
   6  15   4        0.58       -1.13      1.65 o
   7  15   4        7.75        7.76      2.10 o
   8  15   4       46.56       62.17      4.32 o
   9  15   4        7.03       14.76      5.60 o
 -10  16   4        0.14       -1.86      2.05 o
  -9  16   4       15.46       19.99      2.51 o
  -8  16   4       21.18       22.67      2.36 o
  -7  16   4       82.45       65.49      2.81 o
  -6  16   4        1.53        1.31      1.46 o
  -5  16   4     1112.31     1086.61     12.88 o
  -4  16   4        7.22        4.79      1.70 o
  -3  16   4     2714.40     2567.48     35.78 o
  -2  16   4       23.85       31.80      2.80 o
  -1  16   4     1196.51     1131.59     13.22 o
   0  16   4      161.40      155.40      3.37 o
   1  16   4      782.46      771.34      9.73 o
   2  16   4        7.20       12.32      1.67 o
   3  16   4        1.12       -0.54      1.42 o
   4  16   4       24.10       25.73      2.31 o
   5  16   4       13.21       13.21      2.04 o
   6  16   4       11.36        7.89      1.98 o
   7  16   4        1.29        1.41      2.01 o
   8  16   4       52.40       58.15      4.15 o
   9  16   4       92.65       96.61      7.74 o
 -10  17   4        1.43       -0.46      4.12 o
  -9  17   4        7.68       12.72      2.29 o
  -8  17   4       70.23       67.18      4.13 o
  -7  17   4       17.12       19.03      2.20 o
  -6  17   4       53.38       64.88      2.74 o
  -5  17   4       42.30       49.75      2.54 o
  -4  17   4      237.21      223.33      5.52 o
  -3  17   4      123.92      120.20      4.05 o
  -2  17   4        3.79        1.44      2.35 o
  -1  17   4       26.07       24.25      2.59 o
   0  17   4      478.37      443.98      6.47 o
   1  17   4      132.26      141.32      3.27 o
   2  17   4       17.82       17.60      1.85 o
   3  17   4        6.08        1.69      1.79 o
   4  17   4        5.09        3.43      1.76 o
   5  17   4       28.16       28.87      2.60 o
   6  17   4       18.78       15.10      2.29 o
   7  17   4        8.36        5.80      2.24 o
   8  17   4        8.45       11.81      5.09 o
  -9  18   4        1.25        0.47      1.97 o
  -8  18   4       65.69       69.17      3.07 o
  -7  18   4        1.40       -1.25      1.66 o
  -6  18   4       29.24       32.42      2.40 o
  -5  18   4        2.38        1.27      1.93 o
  -4  18   4      133.63      123.43      4.13 o
  -3  18   4        2.07        1.17      1.90 o
  -2  18   4       40.07       37.06      2.69 o
  -1  18   4        0.00       -2.19      1.68 o
   0  18   4      293.03      289.57      6.51 o
   1  18   4       37.55       39.60      2.22 o
   2  18   4      114.35      102.25      3.02 o
   3  18   4       30.40       27.08      2.35 o
   4  18   4       30.58       28.16      2.45 o
   5  18   4        0.59       -2.58      1.72 o
   6  18   4        1.57       -1.96      2.95 o
   7  18   4       12.32       12.03      2.55 o
   8  18   4       11.51       11.70      5.50 o
  -9  19   4       13.06       21.03      3.31 o
  -8  19   4       13.82       21.01      2.43 o
  -7  19   4        5.38        1.71      2.17 o
  -6  19   4        1.05       -1.97      2.32 o
  -5  19   4      104.03      104.04      3.88 o
  -4  19   4        4.15        6.88      2.10 o
  -3  19   4       38.19       40.90      2.81 o
  -2  19   4        1.85        0.17      1.91 o
  -1  19   4      195.54      174.54      4.95 o
   0  19   4       26.59       27.90      2.74 o
   1  19   4        6.52       11.62      2.40 o
   2  19   4        0.69       -2.06      1.45 o
   3  19   4      388.42      382.43      7.16 o
   4  19   4        0.29       -2.53      1.81 o
   5  19   4        7.22        5.52      2.09 o
   6  19   4       28.39       35.63      3.00 o
   7  19   4       44.43       53.74      4.69 o
  -8  20   4       43.43       45.09      4.89 o
  -7  20   4       81.12       89.12      6.92 o
  -6  20   4        0.78        1.74      3.00 o
  -5  20   4        2.56        1.34      2.03 o
  -4  20   4       12.59       20.29      2.60 o
  -3  20   4       60.87       63.81      3.26 o
  -2  20   4        4.28        4.96      2.10 o
  -1  20   4        1.26        0.97      2.70 o
   0  20   4       84.90       68.53      3.32 o
   1  20   4      142.52      124.06      4.29 o
   2  20   4        8.04        9.95      2.43 o
   3  20   4       45.50       56.09      2.99 o
   4  20   4        0.25       -2.15      1.92 o
   5  20   4       12.11        6.85      2.16 o
   6  20   4        6.53        8.48      2.68 o
  -6  21   4        2.90        7.84      4.78 o
  -5  21   4        0.12       -0.18      2.19 o
  -4  21   4        0.54       -2.29      1.99 o
  -3  21   4        3.83        4.36      2.22 o
  -2  21   4      117.13      117.39      4.27 o
  -1  21   4        0.45       -1.97      2.00 o
   0  21   4       38.13       38.11      3.25 o
   1  21   4       65.21       62.02      3.38 o
   2  21   4        1.80       -1.21      2.11 o
   3  21   4        4.53        6.85      3.14 o
   4  21   4        1.39       -0.83      2.10 o
   5  21   4       28.94       27.06      4.03 o
  -5  22   4        9.81       15.78      3.10 o
  -4  22   4        3.14        1.82      2.19 o
  -3  22   4        1.16       -3.22      2.18 o
  -2  22   4       88.37       88.22      3.90 o
  -1  22   4       25.32       19.09      2.79 o
   0  22   4       19.45       17.23      2.63 o
   1  22   4        2.54       -0.52      2.27 o
   2  22   4       15.84       20.95      2.90 o
   3  22   4       35.80       33.49      6.31 o
   4  22   4        9.40        6.21      4.38 o
  -4  23   4        0.84        0.69      2.66 o
  -3  23   4        3.35        5.24      2.80 o
  -2  23   4        3.15        3.10      2.76 o
  -1  23   4        1.38       -1.50      3.05 o
   0  23   4        1.06       -2.98      3.05 o
   1  23   4        0.08       -4.21      2.85 o
   2  23   4        0.13       -0.81      4.27 o
 -13   1   5       77.07       82.90      3.04 o
 -12   1   5      146.48      154.53      3.69 o
 -11   1   5      455.92      443.98      6.36 o
 -10   1   5       13.42       15.48      2.17 o
  -9   1   5      166.16      167.22      3.71 o
  -8   1   5      521.79      488.24      6.32 o
  -7   1   5      117.62      116.23      2.47 o
  -6   1   5       26.45       28.75      1.41 o
  -5   1   5      353.44      363.80      5.19 o
  -4   1   5        6.83        7.69      0.73 o
  -3   1   5        2.31        2.05      0.65 o
  -2   1   5       74.95       75.32      1.50 o
  -1   1   5     2567.93     2556.24     20.84 o
   0   1   5      133.85      140.40      1.97 o
   1   1   5      878.49      907.65      8.09 o
   2   1   5      736.65      720.75      6.68 o
   3   1   5        0.55        0.04      1.04 o
   4   1   5       34.25       35.47      1.51 o
   5   1   5      109.32       98.68      2.07 o
   6   1   5       82.89       76.24      2.90 o
   7   1   5      948.57      864.82     10.65 o
   8   1   5      261.96      242.58      4.09 o
   9   1   5        8.01        4.00      1.92 o
  10   1   5        0.01       -3.68      2.46 o
  11   1   5       12.55       12.77      3.49 o
 -13   2   5        7.01       11.46      2.67 o
 -12   2   5        4.09        1.17      1.71 o
 -11   2   5        9.17       14.93      2.39 o
 -10   2   5        0.54        0.35      1.80 o
  -9   2   5      684.07      654.46      8.81 o
  -8   2   5       20.85       30.04      1.80 o
  -7   2   5      203.65      187.98      3.26 o
  -6   2   5        0.31        2.17      1.33 o
  -5   2   5      948.93      885.57      8.76 o
  -4   2   5      128.26      137.18      2.21 o
  -3   2   5     3229.03     3490.21     29.91 o
  -2   2   5      176.60      196.97      2.67 o
  -1   2   5       97.52       95.57      1.73 o
   0   2   5      285.59      264.16      3.24 o
   1   2   5      126.38      113.23      1.92 o
   2   2   5        0.06        2.80      1.03 o
   3   2   5      178.87      176.85      3.67 o
   4   2   5       77.31       82.05      2.00 o
   5   2   5       29.38       31.76      2.24 o
   6   2   5        0.34       -1.29      0.86 o
   7   2   5      499.88      467.09      7.49 o
   8   2   5        1.88        4.82      1.85 o
   9   2   5        0.03       -2.49      1.66 o
  10   2   5        1.01       -2.15      1.91 o
  11   2   5        4.30        3.21      2.52 o
 -13   3   5        0.89       -0.25      1.95 o
 -12   3   5       70.32       74.57      2.75 o
 -11   3   5        0.37       -1.60      2.01 o
 -10   3   5       13.66       17.16      1.94 o
  -9   3   5      534.14      509.41      7.39 o
  -8   3   5     1915.95     1933.12     19.50 o
  -7   3   5      847.99      779.43     15.33 o
  -6   3   5        2.12        6.23      0.97 o
  -5   3   5       13.32       12.52      0.99 o
  -4   3   5      398.31      406.12      4.62 o
  -3   3   5     1027.38      974.26      8.69 o
  -2   3   5      696.29      728.57      6.70 o
  -1   3   5      635.08      605.85      6.08 o
   0   3   5      180.76      162.68      2.15 o
   1   3   5      408.37      397.68      4.10 o
   2   3   5      155.32      147.37      2.93 o
   3   3   5       25.01       31.15      1.32 o
   4   3   5        0.10       -0.78      0.73 o
   5   3   5        6.45        8.13      1.13 o
   6   3   5        0.78        4.07      2.77 o
   7   3   5       54.57       55.47      3.79 o
   8   3   5       10.22       11.39      1.95 o
   9   3   5        4.12        4.42      1.88 o
  10   3   5       23.96       24.64      2.54 o
  11   3   5       10.02        7.43      5.28 o
 -13   4   5        2.17       -2.30      2.14 o
 -12   4   5        2.24       -1.41      1.72 o
 -11   4   5        0.11       -1.15      1.59 o
 -10   4   5      321.01      315.02      6.02 o
  -9   4   5       36.40       41.29      2.61 o
  -8   4   5       46.59       49.72      1.99 o
  -7   4   5       32.18       36.76      1.89 o
  -6   4   5        9.37       13.91      1.23 o
  -5   4   5      131.81      122.40      2.18 o
  -4   4   5       53.35       47.02      1.53 o
  -3   4   5       20.01       27.39      1.67 o
  -2   4   5       43.53       27.74      1.01 o
  -1   4   5        0.30        4.90      0.63 o
   0   4   5      325.04      328.68      3.51 o
   1   4   5     1000.00      903.50      9.32 o
   2   4   5       45.88       42.89      1.55 o
   3   4   5      119.68      114.41      1.87 o
   4   4   5        4.18        4.60      0.75 o
   5   4   5      127.39      130.16      2.35 o
   6   4   5       65.91       48.82      2.33 o
   7   4   5        6.04        9.08      1.84 o
   8   4   5       54.51       55.94      2.77 o
   9   4   5        1.37        4.06      2.73 o
  10   4   5       10.00       10.87      3.00 o
  11   4   5        8.95        2.38      2.82 o
 -13   5   5        1.35        4.00      3.33 o
 -12   5   5        0.73       -2.79      1.86 o
 -11   5   5      112.85       99.65      3.15 o
 -10   5   5        9.03       11.65      1.81 o
  -9   5   5      496.75      485.17      6.45 o
  -8   5   5       34.52       36.77      1.79 o
  -7   5   5       40.79       36.31      1.68 o
  -6   5   5        0.06       -0.13      0.81 o
  -5   5   5      119.97      136.26      2.32 o
  -4   5   5      382.19      386.32      4.48 o
  -3   5   5     1290.41     1389.66     12.80 o
  -2   5   5      123.86      132.82      2.20 o
  -1   5   5     1461.71     1456.69     13.44 o
   0   5   5      746.67      739.48      8.86 o
   1   5   5       77.49       70.64      2.09 o
   2   5   5      203.25      186.98      2.40 o
   3   5   5      135.49      122.88      1.93 o
   4   5   5      125.80      145.18      2.34 o
   5   5   5        1.15       -0.24      1.01 o
   6   5   5       85.75       87.25      3.41 o
   7   5   5        0.08       -1.57      1.80 o
   8   5   5        0.57       -1.21      2.03 o
   9   5   5        3.66        3.28      2.15 o
  10   5   5        2.05       -0.04      2.27 o
  11   5   5        5.89        0.56      2.76 o
 -13   6   5        8.62        8.01      4.22 o
 -12   6   5        4.93        4.64      2.07 o
 -11   6   5       47.35       41.39      2.86 o
 -10   6   5       87.31       84.74      2.86 o
  -9   6   5       43.10       35.73      1.95 o
  -8   6   5      710.13      653.21      8.70 o
  -7   6   5      169.55      164.29      3.23 o
  -6   6   5      110.14      115.39      2.21 o
  -5   6   5     1378.17     1293.88     12.22 o
  -4   6   5      249.57      273.83      4.26 o
  -3   6   5        3.05        2.33      0.83 o
  -2   6   5      938.59      937.30      9.94 o
  -1   6   5      339.13      356.21      4.19 o
   0   6   5      255.02      270.60      3.76 o
   1   6   5      642.98      696.80      7.09 o
   2   6   5        9.54        9.18      1.02 o
   3   6   5      182.87      171.36      2.60 o
   4   6   5       40.89       37.80      1.72 o
   5   6   5       46.74       43.85      2.06 o
   6   6   5       31.39       38.06      2.73 o
   7   6   5       39.91       42.88      3.21 o
   8   6   5        0.65       -0.43      1.96 o
   9   6   5        0.02       -2.17      2.19 o
  10   6   5        4.40        1.53      2.58 o
  11   6   5        0.31       -3.75      2.50 o
 -13   7   5       10.38       13.05      3.66 o
 -12   7   5       15.78       15.20      2.52 o
 -11   7   5        5.41        6.54      2.04 o
 -10   7   5       48.30       51.24      2.79 o
  -9   7   5        0.18       -1.00      1.15 o
  -8   7   5        1.81       -1.57      1.05 o
  -7   7   5        4.71        4.44      1.18 o
  -6   7   5      488.36      469.11      5.91 o
  -5   7   5        2.18        2.28      1.02 o
  -4   7   5      205.85      216.34      3.36 o
  -3   7   5        0.00       -0.89      0.68 o
  -2   7   5        8.69       10.19      1.02 o
  -1   7   5       53.41       46.92      1.48 o
   0   7   5     1011.93     1010.39      9.72 o
   1   7   5      154.51      149.40      2.61 o
   2   7   5        4.24        4.80      0.93 o
   3   7   5        2.51        1.38      1.01 o
   4   7   5       79.67       70.33      2.26 o
   5   7   5        0.05        2.65      1.85 o
   6   7   5       32.07       39.62      2.15 o
   7   7   5       19.52       20.45      2.51 o
   8   7   5        0.40       -0.88      2.09 o
   9   7   5        0.38       -2.43      2.11 o
  10   7   5        2.71       -3.34      2.84 o
  11   7   5        0.00       -0.61      4.78 o
 -13   8   5        5.93        6.31      4.68 o
 -12   8   5       39.80       40.30      3.60 o
 -11   8   5       35.76       42.89      3.49 o
 -10   8   5      260.06      252.49      6.48 o
  -9   8   5       83.96       70.38      2.91 o
  -8   8   5       48.71       40.61      2.39 o
  -7   8   5      144.94      116.41      2.82 o
  -6   8   5        7.65        6.68      1.13 o
  -5   8   5      198.98      183.63      3.11 o
  -4   8   5      445.61      429.20      5.43 o
  -3   8   5       13.69       18.93      1.42 o
  -2   8   5      293.11      287.37      3.98 o
  -1   8   5      211.04      210.46      3.39 o
   0   8   5       19.23       27.28      1.17 o
   1   8   5        6.33       11.83      1.07 o
   2   8   5        2.31        5.99      1.86 o
   3   8   5      113.50      106.35      2.53 o
   4   8   5       26.81       26.21      1.78 o
   5   8   5       21.46       28.27      2.43 o
   6   8   5       28.54       30.77      2.13 o
   7   8   5        0.57        1.66      2.11 o
   8   8   5       75.05       76.10      3.64 o
   9   8   5        0.04       -1.47      2.27 o
  10   8   5        0.94       -2.29      2.39 o
  11   8   5        4.45        1.12      4.99 o
 -12   9   5       22.54       29.66      3.47 o
 -11   9   5        6.34        6.89      2.58 o
 -10   9   5       57.34       58.12      3.06 o
  -9   9   5        6.45       10.67      3.55 o
  -8   9   5        8.26        7.58      1.73 o
  -7   9   5        3.74        3.90      1.12 o
  -6   9   5        3.32        1.34      0.99 o
  -5   9   5      409.64      375.41      5.00 o
  -4   9   5        0.04       -0.25      0.84 o
  -3   9   5      133.50      145.34      2.65 o
  -2   9   5       49.49       50.88      1.59 o
  -1   9   5        1.81        6.43      1.77 o
   0   9   5       50.79       45.21      1.49 o
   1   9   5       74.56       64.14      1.75 o
   2   9   5      145.54      144.93      2.63 o
   3   9   5        0.50        0.14      1.03 o
   4   9   5       14.25       14.32      1.70 o
   5   9   5       30.00       35.20      2.15 o
   6   9   5       32.32       38.66      2.75 o
   7   9   5       12.14       15.23      2.62 o
   8   9   5        0.31       -0.52      2.14 o
   9   9   5        1.84        2.25      2.60 o
  10   9   5        0.48       -1.63      2.47 o
 -12  10   5       22.79       20.15      5.09 o
 -11  10   5       13.77       13.77      2.81 o
 -10  10   5        3.17        3.07      1.83 o
  -9  10   5       73.68       58.32      2.83 o
  -8  10   5       85.54       78.44      2.96 o
  -7  10   5        0.01       -0.72      1.28 o
  -6  10   5       37.86       36.17      1.94 o
  -5  10   5       63.49       55.45      2.04 o
  -4  10   5      230.41      221.84      3.52 o
  -3  10   5        5.00        3.21      0.93 o
  -2  10   5      329.86      340.06      4.57 o
  -1  10   5       56.06       69.96      1.82 o
   0  10   5       23.33       29.34      1.37 o
   1  10   5      323.03      311.55      4.26 o
   2  10   5      184.54      180.97      3.44 o
   3  10   5       25.76       34.04      1.82 o
   4  10   5       60.99       49.49      2.92 o
   5  10   5        0.02       -0.39      1.38 o
   6  10   5       16.51       16.44      2.01 o
   7  10   5       39.71       43.97      3.36 o
   8  10   5       45.91       44.55      3.56 o
   9  10   5       23.08       20.27      3.07 o
  10  10   5       14.89       23.31      5.70 o
 -12  11   5       10.85       20.87      5.39 o
 -11  11   5        9.08        4.41      2.64 o
 -10  11   5      117.20      105.94      3.68 o
  -9  11   5       23.90       28.65      2.57 o
  -8  11   5        2.25       -2.24      1.49 o
  -7  11   5        6.24        6.80      1.68 o
  -6  11   5      153.97      138.69      2.59 o
  -5  11   5      350.09      317.32      5.00 o
  -4  11   5      954.25      945.23     10.33 o
  -3  11   5        0.23       -0.74      0.89 o
  -2  11   5      766.07      719.21      8.14 o
  -1  11   5      302.75      297.39      4.18 o
   0  11   5       90.80       84.53      2.00 o
   1  11   5       55.07       45.19      1.97 o
   2  11   5      436.24      441.63      6.27 o
   3  11   5        5.06        7.99      1.31 o
   4  11   5       21.75       24.44      1.98 o
   5  11   5       33.70       29.50      2.16 o
   6  11   5      137.58      135.96      3.63 o
   7  11   5       19.32       18.06      2.62 o
   8  11   5        7.51        7.93      2.72 o
   9  11   5        3.27        2.07      2.52 o
  10  11   5       20.73       23.61      6.11 o
 -12  12   5        1.69        3.77      4.58 o
 -11  12   5        0.26        1.46      2.53 o
 -10  12   5       53.01       57.85      3.32 o
  -9  12   5        9.70        8.27      2.11 o
  -8  12   5       59.27       51.82      2.82 o
  -7  12   5      438.14      370.09      5.81 o
  -6  12   5        1.73       -0.23      1.31 o
  -5  12   5      232.61      232.08      3.44 o
  -4  12   5        9.07       13.61      1.54 o
  -3  12   5       18.30       23.82      1.48 o
  -2  12   5        7.16        6.26      1.12 o
  -1  12   5        0.73        2.18      0.96 o
   0  12   5      151.27      141.88      3.03 o
   1  12   5        9.04       10.14      1.33 o
   2  12   5       14.30       18.41      1.62 o
   3  12   5       32.35       39.78      2.16 o
   4  12   5       54.09       66.37      3.38 o
   5  12   5        8.69       10.49      1.84 o
   6  12   5       22.15       23.39      2.22 o
   7  12   5       27.00       28.09      3.13 o
   8  12   5        0.05        1.29      2.41 o
   9  12   5        0.00        0.72      2.70 o
  10  12   5       18.12       25.45      5.90 o
 -11  13   5        0.57       -2.34      4.07 o
 -10  13   5        7.97        5.35      2.14 o
  -9  13   5      102.56      112.07      3.78 o
  -8  13   5       22.84       26.03      2.49 o
  -7  13   5       14.56       13.93      1.87 o
  -6  13   5       75.37       56.37      2.27 o
  -5  13   5       66.02       47.95      2.14 o
  -4  13   5       29.58       29.13      1.65 o
  -3  13   5       91.27       85.61      2.23 o
  -2  13   5       41.02       41.43      1.69 o
  -1  13   5      704.82      677.84      8.69 o
   0  13   5       62.15       54.85      2.34 o
   1  13   5       20.86       24.74      1.75 o
   2  13   5      148.46      142.10      3.20 o
   3  13   5       43.85       41.85      2.25 o
   4  13   5      197.76      166.23      3.99 o
   5  13   5        5.45        5.88      1.69 o
   6  13   5       29.44       29.11      2.37 o
   7  13   5        8.58        8.61      2.47 o
   8  13   5        1.53        2.37      2.53 o
   9  13   5        4.57        6.92      4.99 o
 -11  14   5        2.03       -4.07      4.07 o
 -10  14   5       87.90       81.62      3.51 o
  -9  14   5       10.56       13.30      2.27 o
  -8  14   5       34.80       55.65      2.98 o
  -7  14   5        0.98        0.14      1.66 o
  -6  14   5     1664.92     1489.74     19.20 o
  -5  14   5        0.30        3.26      1.62 o
  -4  14   5      326.21      313.00      4.59 o
  -3  14   5        0.08        2.99      1.15 o
  -2  14   5       24.61       23.68      2.03 o
  -1  14   5      104.94       98.64      2.81 o
   0  14   5      112.23       95.13      2.66 o
   1  14   5        0.70       -0.10      1.22 o
   2  14   5       78.69       82.59      2.51 o
   3  14   5        2.02        0.56      1.28 o
   4  14   5       15.00       22.12      2.11 o
   5  14   5       21.29       22.93      2.40 o
   6  14   5        9.38        4.86      1.90 o
   7  14   5       27.13       22.50      2.95 o
   8  14   5       27.79       33.80      4.63 o
   9  14   5        0.50        2.44      4.38 o
 -10  15   5        5.59        5.74      2.89 o
  -9  15   5        2.87        3.11      2.05 o
  -8  15   5        6.11        5.84      1.99 o
  -7  15   5       91.06       73.59      3.22 o
  -6  15   5        9.78       19.43      1.88 o
  -5  15   5      311.61      290.34      4.95 o
  -4  15   5      116.06      111.68      2.95 o
  -3  15   5        1.31       -0.50      1.39 o
  -2  15   5        2.69        3.37      1.47 o
  -1  15   5      195.14      182.65      3.71 o
   0  15   5      676.05      626.86      8.36 o
   1  15   5      128.07      129.19      3.19 o
   2  15   5        3.33        3.10      1.45 o
   3  15   5        0.18       -1.07      1.53 o
   4  15   5       19.25       19.12      2.13 o
   5  15   5        6.14        1.70      1.81 o
   6  15   5        3.80        0.61      1.72 o
   7  15   5        1.37       -3.23      2.15 o
   8  15   5        4.11        4.38      4.68 o
 -10  16   5       10.87        8.30      3.61 o
  -9  16   5       11.09       10.56      2.41 o
  -8  16   5        1.88        4.55      1.94 o
  -7  16   5       13.88       16.64      2.22 o
  -6  16   5        9.90       13.20      1.74 o
  -5  16   5      137.84      135.72      3.27 o
  -4  16   5        8.80       14.70      2.46 o
  -3  16   5       26.23       28.27      2.86 o
  -2  16   5       50.10       56.05      2.40 o
  -1  16   5        0.07       -1.29      1.39 o
   0  16   5       30.94       37.84      2.19 o
   1  16   5      350.31      362.61      5.81 o
   2  16   5        1.03        3.25      1.60 o
   3  16   5      200.92      222.06      4.90 o
   4  16   5        6.03        4.07      1.88 o
   5  16   5        3.25        3.01      1.95 o
   6  16   5        5.48        1.64      1.99 o
   7  16   5        1.60        3.34      2.16 o
   8  16   5       19.46       21.37      5.70 o
  -9  17   5        2.84        3.81      2.51 o
  -8  17   5        1.23        2.13      2.04 o
  -7  17   5       17.89       18.57      2.23 o
  -6  17   5       38.73       40.75      2.21 o
  -5  17   5       56.27       57.76      3.17 o
  -4  17   5       22.31       30.99      3.42 o
  -3  17   5       29.43       33.74      2.88 o
  -2  17   5        6.66        9.33      3.29 o
  -1  17   5       48.06       47.58      2.25 o
   0  17   5      172.06      172.39      3.81 o
   1  17   5       30.10       28.53      2.12 o
   2  17   5      123.52      119.81      3.29 o
   3  17   5        4.23        2.29      1.88 o
   4  17   5       41.55       39.83      2.66 o
   5  17   5        0.20       -3.11      2.07 o
   6  17   5        0.02       -2.19      1.92 o
   7  17   5        4.52        3.73      5.39 o
  -9  18   5        3.16       -0.61      2.80 o
  -8  18   5       84.47       80.90      6.08 o
  -7  18   5       11.48       10.32      2.64 o
  -6  18   5       13.02       13.67      2.75 o
  -5  18   5        3.91        4.99      2.13 o
  -4  18   5       26.12       22.22      2.68 o
  -3  18   5      105.58      102.02      3.95 o
  -2  18   5       80.34       74.51      3.47 o
  -1  18   5        4.44        3.08      2.09 o
   0  18   5       53.11       52.06      2.36 o
   1  18   5        1.84        1.09      1.58 o
   2  18   5      288.31      276.61      5.10 o
   3  18   5        0.12       -1.15      2.42 o
   4  18   5       25.57       26.58      2.45 o
   5  18   5       14.15       11.23      2.32 o
   6  18   5       35.69       41.17      3.49 o
   7  18   5        3.58        2.18      3.10 o
  -8  19   5        0.09        4.27      3.87 o
  -7  19   5       29.23       33.26      4.43 o
  -6  19   5        2.02        3.23      3.08 o
  -5  19   5        3.52        3.85      2.17 o
  -4  19   5       20.71       27.43      2.88 o
  -3  19   5       30.03       45.49      3.32 o
  -2  19   5       61.82       63.40      3.32 o
  -1  19   5        0.00       -2.91      1.94 o
   0  19   5        2.08        1.14      2.09 o
   1  19   5       21.71       19.34      2.02 o
   2  19   5      109.56      108.27      3.20 o
   3  19   5       10.62       13.90      2.64 o
   4  19   5        0.67        0.90      2.91 o
   5  19   5        9.22        5.98      2.25 o
   6  19   5        0.77       -0.33      2.81 o
  -6  20   5       43.38       55.00      5.13 o
  -5  20   5        1.15       -2.43      2.16 o
  -4  20   5        3.66        3.29      2.12 o
  -3  20   5       33.89       38.51      3.32 o
  -2  20   5        0.26       -2.81      1.87 o
  -1  20   5        0.76       -1.34      1.93 o
   0  20   5       40.44       41.87      3.17 o
   1  20   5       23.20       23.78      2.90 o
   2  20   5       30.16       32.48      2.38 o
   3  20   5        9.35       10.21      2.30 o
   4  20   5        0.17       -1.41      1.97 o
   5  20   5        5.17       -3.71      4.68 o
  -5  21   5        1.95        0.72      2.48 o
  -4  21   5        8.17       14.52      2.81 o
  -3  21   5       11.15       12.45      2.65 o
  -2  21   5        0.01       -1.07      2.07 o
  -1  21   5       32.76       37.33      3.27 o
   0  21   5        1.65       -2.54      2.69 o
   1  21   5       15.78       21.71      2.93 o
   2  21   5       28.21       34.19      4.10 o
   3  21   5       10.97       13.75      4.94 o
   4  21   5       26.31       20.10      4.10 o
  -5  22   5        4.41        9.97      4.17 o
  -4  22   5        8.24       11.81      4.07 o
  -3  22   5        4.21        6.60      3.07 o
  -2  22   5       19.42       28.08      3.11 o
  -1  22   5        0.86       -1.67      2.88 o
   0  22   5        2.21       -2.77      3.20 o
   1  22   5       53.17       51.61      7.43 o
 -13   0   6       10.74        9.09      3.15 o
 -12   0   6       26.24       21.21      2.98 o
 -11   0   6       89.84       82.73      5.00 o
 -10   0   6     1573.20     1508.69     33.51 o
  -9   0   6        3.93        2.66      1.98 o
  -8   0   6     2603.02     2538.19     35.57 o
  -7   0   6       34.62       32.44      2.63 o
  -6   0   6     1208.21     1221.36     18.25 o
  -5   0   6        6.48        6.22      1.30 o
  -4   0   6       82.94       68.59      2.20 o
  -3   0   6       34.85       37.86      1.63 o
  -2   0   6      593.69      596.65      8.32 o
  -1   0   6        6.24       12.03      1.26 o
   0   0   6      609.77      617.90      8.50 o
   1   0   6       12.85       17.43      1.39 o
   2   0   6      105.99       85.29      2.41 o
   3   0   6        0.03        4.12      1.35 o
   4   0   6      591.97      562.81      9.73 o
   5   0   6      904.61      810.02     12.72 o
   6   0   6       19.84       38.18      8.30 o
   7   0   6        6.36        9.53      2.62 o
   8   0   6      123.97      105.43      4.05 o
   9   0   6       47.98       55.58      9.52 o
  10   0   6       84.87       73.91      6.62 o
 -13   1   6        0.18       -1.11      1.73 o
 -12   1   6       74.13       75.33      2.78 o
 -11   1   6      410.00      422.84      7.85 o
 -10   1   6       40.97       48.38      3.11 o
  -9   1   6      131.31      124.12      3.00 o
  -8   1   6      124.68      122.35      2.94 o
  -7   1   6      589.73      532.93      6.74 o
  -6   1   6       83.14       74.26      2.32 o
  -5   1   6       37.55       37.97      1.51 o
  -4   1   6      209.60      227.94      3.22 o
  -3   1   6       31.54       29.85      1.12 o
  -2   1   6       40.83       37.63      1.26 o
  -1   1   6       46.25       42.14      1.23 o
   0   1   6       68.70       89.89      1.71 o
   1   1   6       85.57       86.74      1.69 o
   2   1   6        1.22        1.10      0.74 o
   3   1   6       29.84       38.92      1.56 o
   4   1   6        1.29        4.22      1.30 o
   5   1   6       62.61       71.13      2.71 o
   6   1   6      576.08      456.64      6.62 o
   7   1   6       25.03       28.52      1.94 o
   8   1   6        0.02        0.12      1.59 o
   9   1   6       77.50       58.83      3.59 o
  10   1   6        0.18       -2.04      4.07 o
  11   1   6        3.04        0.10      4.07 o
 -13   2   6       42.56       56.33      3.12 o
 -12   2   6        2.67        0.46      1.66 o
 -11   2   6       89.78       87.19      3.50 o
 -10   2   6       21.31       36.37      5.78 o
  -9   2   6      464.21      447.81      6.22 o
  -8   2   6        6.89        5.23      1.49 o
  -7   2   6     2264.86     2234.39     24.64 o
  -6   2   6       92.08       92.37      2.32 o
  -5   2   6       96.11       95.75      2.02 o
  -4   2   6        4.11        5.54      0.82 o
  -3   2   6      481.63      507.12      6.02 o
  -2   2   6      323.36      356.17      5.73 o
  -1   2   6     1110.66     1104.38      9.82 o
   0   2   6      148.89      157.32      2.43 o
   1   2   6      355.07      351.45      4.28 o
   2   2   6        5.91        8.84      0.96 o
   3   2   6      114.39      115.41      2.61 o
   4   2   6      157.77      149.79      6.50 o
   5   2   6      156.76      148.09      3.27 o
   6   2   6      588.60      482.23      9.00 o
   7   2   6       28.25       28.40      2.37 o
   8   2   6       10.97        5.90      2.88 o
   9   2   6        0.15       -3.39      2.26 o
  10   2   6        2.38       -3.56      3.97 o
 -13   3   6        0.52       -1.20      2.10 o
 -12   3   6        0.05       -2.23      1.68 o
 -11   3   6       16.30       19.16      2.14 o
 -10   3   6        0.18       -0.08      2.03 o
  -9   3   6        4.07        4.63      1.42 o
  -8   3   6     2426.65     2320.92     25.68 o
  -7   3   6      360.45      362.27      5.15 o
  -6   3   6     2373.25     2307.41     22.74 o
  -5   3   6       45.28       39.95      1.42 o
  -4   3   6      523.14      507.78      5.64 o
  -3   3   6       16.93       17.90      1.18 o
  -2   3   6      381.55      407.99      4.81 o
  -1   3   6      201.22      172.70      3.27 o
   0   3   6       35.62       36.64      1.48 o
   1   3   6      195.65      180.94      3.04 o
   2   3   6       36.92       38.35      1.34 o
   3   3   6       31.98       34.16      1.50 o
   4   3   6       33.10       32.93      2.41 o
   5   3   6      293.21      282.47      6.22 o
   6   3   6      261.39      219.14     10.82 o
   7   3   6       64.45       61.35      4.60 o
   8   3   6        4.25        4.61      2.78 o
   9   3   6        4.16        2.88      2.43 o
  10   3   6        8.20        3.25      3.94 o
 -13   4   6       14.22       14.76      2.97 o
 -12   4   6        4.74        4.56      1.92 o
 -11   4   6        6.88        6.09      1.76 o
 -10   4   6       38.57       36.88      2.64 o
  -9   4   6       60.56       57.48      2.35 o
  -8   4   6      312.19      336.22      5.61 o
  -7   4   6        1.71       -0.10      1.65 o
  -6   4   6      353.00      342.39      4.88 o
  -5   4   6       53.42       58.35      2.86 o
  -4   4   6      121.23      126.92      2.55 o
  -3   4   6      426.86      462.42      5.33 o
  -2   4   6      598.03      594.84      6.42 o
  -1   4   6       40.30       39.39      1.37 o
   0   4   6      484.52      486.14      5.48 o
   1   4   6      302.06      278.10      3.68 o
   2   4   6       14.50       14.30      1.26 o
   3   4   6        3.31        2.93      0.77 o
   4   4   6        2.14        0.51      0.92 o
   5   4   6        0.28        1.20      1.27 o
   6   4   6      166.46      155.65      6.97 o
   7   4   6       11.15       14.26      2.54 o
   8   4   6        5.67        2.70      2.31 o
   9   4   6        0.79       -4.18      2.84 o
  10   4   6       13.00       10.82      3.45 o
 -13   5   6        0.41        1.53      4.68 o
 -12   5   6       15.47       17.78      2.96 o
 -11   5   6        3.59        6.36      2.07 o
 -10   5   6        8.15        4.43      2.06 o
  -9   5   6      134.77      121.96      3.65 o
  -8   5   6       26.63       30.05      2.09 o
  -7   5   6      349.12      387.53      6.00 o
  -6   5   6        7.65        6.31      1.18 o
  -5   5   6        4.30       -0.57      0.88 o
  -4   5   6       46.83       46.99      1.67 o
  -3   5   6     2727.07     2838.07     27.46 o
  -2   5   6       54.57       61.33      1.65 o
  -1   5   6        4.22        8.08      0.99 o
   0   5   6      423.22      431.94      5.46 o
   1   5   6      238.81      246.36      4.12 o
   2   5   6      192.59      187.61      3.16 o
   3   5   6        8.60       11.29      1.05 o
   4   5   6      110.40      108.95      3.59 o
   5   5   6      148.69      135.25      3.51 o
   6   5   6       44.40       44.38      3.09 o
   7   5   6        0.25        0.73      2.36 o
   8   5   6        0.03        3.50      2.21 o
   9   5   6        6.51        4.77      2.58 o
  10   5   6        0.03       -3.44      2.29 o
 -13   6   6        0.00        1.12      4.27 o
 -12   6   6       21.18       24.33      4.22 o
 -11   6   6        5.86       11.40      2.58 o
 -10   6   6        0.59       -0.38      1.56 o
  -9   6   6       82.15       70.11      2.90 o
  -8   6   6        0.99       -1.58      1.25 o
  -7   6   6     1288.52     1205.35     14.38 o
  -6   6   6       74.91       65.64      2.00 o
  -5   6   6      265.31      272.27      4.12 o
  -4   6   6      943.81      914.55     10.09 o
  -3   6   6       27.96       33.43      1.62 o
  -2   6   6      250.03      239.32      3.38 o
  -1   6   6      394.47      406.73      4.83 o
   0   6   6      162.92      166.48      2.93 o
   1   6   6       35.42       32.98      1.32 o
   2   6   6       28.29       29.19      1.37 o
   3   6   6        0.29       -0.97      0.90 o
   4   6   6      190.35      177.37      3.91 o
   5   6   6       30.97       25.95      2.49 o
   6   6   6        1.36       -0.43      1.90 o
   7   6   6        2.02        2.26      2.07 o
   8   6   6        7.42        5.40      2.42 o
   9   6   6        1.32       -3.52      2.34 o
  10   6   6        3.28        0.34      3.22 o
 -12   7   6        0.23       -1.97      3.10 o
 -11   7   6       16.74       19.84      2.87 o
 -10   7   6      360.59      351.12      6.07 o
  -9   7   6        0.33       -0.73      1.61 o
  -8   7   6       13.74       15.31      1.73 o
  -7   7   6       19.21       22.21      1.85 o
  -6   7   6       76.47       76.99      2.19 o
  -5   7   6        1.14        2.70      1.03 o
  -4   7   6       92.09      111.08      2.48 o
  -3   7   6       69.44       67.22      1.88 o
  -2   7   6       50.23       46.42      1.62 o
  -1   7   6      302.25      312.31      4.02 o
   0   7   6       96.72       99.71      2.23 o
   1   7   6        3.05        1.53      0.94 o
   2   7   6      447.54      404.35      5.31 o
   3   7   6        1.84       -0.16      1.06 o
   4   7   6       18.26       18.79      1.81 o
   5   7   6       67.29       70.69      3.17 o
   6   7   6       46.61       42.74      3.36 o
   7   7   6       58.49       58.30      3.32 o
   8   7   6        4.13        4.90      2.48 o
   9   7   6        0.27       -1.80      2.48 o
  10   7   6        0.94       -1.67      4.38 o
 -12   8   6       21.62       39.19      6.01 o
 -11   8   6        0.24        2.25      2.23 o
 -10   8   6        2.19       -0.45      1.82 o
  -9   8   6      326.07      296.65      5.39 o
  -8   8   6      146.12      122.16      3.13 o
  -7   8   6       61.03       59.45      2.24 o
  -6   8   6       73.00       56.27      1.94 o
  -5   8   6       13.37       20.02      1.46 o
  -4   8   6       98.08       92.98      2.27 o
  -3   8   6       84.70       87.63      2.16 o
  -2   8   6        0.00        0.18      0.86 o
  -1   8   6      123.34      114.64      2.43 o
   0   8   6       10.20       12.23      1.10 o
   1   8   6       11.57       16.19      1.30 o
   2   8   6      129.46      124.60      2.92 o
   3   8   6       44.56       42.82      2.09 o
   4   8   6       18.13       15.99      1.79 o
   5   8   6       65.09       67.85      2.68 o
   6   8   6        7.82        5.89      2.15 o
   7   8   6       17.96       19.05      2.74 o
   8   8   6       12.34       14.06      3.24 o
   9   8   6        6.21        2.71      2.57 o
  10   8   6        3.11        2.44      4.48 o
 -12   9   6        2.42        6.11      4.48 o
 -11   9   6      171.71      176.11      5.71 o
 -10   9   6       11.12        7.22      2.53 o
  -9   9   6      219.09      190.99      4.82 o
  -8   9   6        1.25        1.16      1.45 o
  -7   9   6      215.16      193.83      3.92 o
  -6   9   6        0.44       -1.55      1.03 o
  -5   9   6      197.87      183.52      3.30 o
  -4   9   6       97.20       90.09      2.26 o
  -3   9   6       50.10       45.68      1.70 o
  -2   9   6       63.49       62.56      1.87 o
  -1   9   6       92.20       90.82      2.20 o
   0   9   6      178.93      162.14      2.95 o
   1   9   6       28.16       24.92      1.47 o
   2   9   6        1.63        1.07      1.14 o
   3   9   6       39.61       41.16      2.14 o
   4   9   6        9.30        7.90      1.67 o
   5   9   6        0.72        1.49      2.92 o
   6   9   6       80.35       76.37      2.97 o
   7   9   6        5.21        3.80      2.21 o
   8   9   6       15.14       13.60      2.81 o
   9   9   6       17.05       17.17      3.04 o
 -12  10   6       23.97       38.88      6.62 o
 -11  10   6        8.49       13.23      3.02 o
 -10  10   6      130.89      110.87      3.90 o
  -9  10   6        5.10        2.00      1.95 o
  -8  10   6      300.71      264.25      4.89 o
  -7  10   6       34.40       34.37      1.86 o
  -6  10   6       10.24        9.11      1.34 o
  -5  10   6      164.66      149.17      2.99 o
  -4  10   6       52.87       48.28      1.81 o
  -3  10   6       23.58       28.21      1.60 o
  -2  10   6       25.83       23.10      1.49 o
  -1  10   6        3.48        2.39      1.02 o
   0  10   6      483.82      482.92      6.10 o
   1  10   6       27.92       34.19      1.82 o
   2  10   6       71.69       70.77      2.30 o
   3  10   6       12.52        7.31      1.45 o
   4  10   6       37.08       38.48      2.39 o
   5  10   6       38.92       42.07      2.64 o
   6  10   6       11.40       15.55      2.15 o
   7  10   6        1.21        0.30      2.19 o
   8  10   6        0.64       -2.18      2.31 o
   9  10   6       16.47       21.68      3.97 o
 -11  11   6        6.38        2.44      4.58 o
 -10  11   6       62.78       62.58      3.22 o
  -9  11   6       14.59       17.51      2.37 o
  -8  11   6      120.18      125.44      3.34 o
  -7  11   6        4.17        0.94      1.33 o
  -6  11   6       13.92       21.28      1.61 o
  -5  11   6       10.41       12.92      1.45 o
  -4  11   6      756.38      681.11      8.12 o
  -3  11   6      824.42      774.18      8.94 o
  -2  11   6      265.28      255.86      4.01 o
  -1  11   6       11.71       12.65      1.34 o
   0  11   6        7.72       10.55      1.43 o
   1  11   6        9.25       13.75      1.56 o
   2  11   6       34.47       40.32      2.08 o
   3  11   6        0.36        0.51      1.03 o
   4  11   6       21.46       20.26      3.12 o
   5  11   6        1.87        2.49      1.67 o
   6  11   6        5.21        4.86      2.01 o
   7  11   6       48.88       46.65      4.68 o
   8  11   6        0.04       -3.50      2.33 o
   9  11   6        5.12        0.10      4.38 o
 -11  12   6      120.69      143.05      8.45 o
 -10  12   6        1.12       -1.69      2.12 o
  -9  12   6      172.67      166.86      4.63 o
  -8  12   6        3.63        2.62      1.91 o
  -7  12   6      389.08      320.57      5.48 o
  -6  12   6       93.11       78.80      2.61 o
  -5  12   6       18.91       20.92      1.63 o
  -4  12   6       28.72       26.06      1.75 o
  -3  12   6      416.01      385.67      5.36 o
  -2  12   6        2.91        4.08      1.24 o
  -1  12   6       78.73       78.46      2.47 o
   0  12   6        1.61        1.46      1.26 o
   1  12   6      120.50      117.83      2.96 o
   2  12   6       22.64       25.18      1.92 o
   3  12   6       32.89       33.31      2.84 o
   4  12   6       51.75       47.89      2.49 o
   5  12   6       15.35       13.43      2.08 o
   6  12   6        4.49        1.74      1.87 o
   7  12   6       20.49       22.10      3.07 o
   8  12   6        0.00       -3.56      2.66 o
   9  12   6        0.04       -6.41      4.27 o
 -11  13   6        4.04        7.23      4.68 o
 -10  13   6        1.58        2.98      2.14 o
  -9  13   6       34.15       46.54      3.12 o
  -8  13   6       44.82       49.94      2.93 o
  -7  13   6       20.02       26.00      2.09 o
  -6  13   6        0.01       -2.06      1.37 o
  -5  13   6       33.77       32.84      3.51 o
  -4  13   6       16.01       25.75      1.77 o
  -3  13   6        2.32       -0.12      1.24 o
  -2  13   6      579.23      572.16      7.89 o
  -1  13   6      122.09      131.59      3.18 o
   0  13   6       44.57       46.30      2.15 o
   1  13   6       70.31       66.17      2.38 o
   2  13   6        2.30        2.79      2.66 o
   3  13   6       94.57       91.08      3.11 o
   4  13   6       28.44       28.72      2.34 o
   5  13   6       10.01        7.70      1.91 o
   6  13   6        0.01       -0.79      1.71 o
   7  13   6        1.41        3.45      2.46 o
   8  13   6       14.32       13.13      5.19 o
 -10  14   6        0.73        1.25      2.54 o
  -9  14   6        8.74       10.22      2.25 o
  -8  14   6       50.47       53.44      2.87 o
  -7  14   6        0.93       -0.85      1.45 o
  -6  14   6      166.72      149.89      3.55 o
  -5  14   6        0.73        2.97      1.49 o
  -4  14   6      671.61      660.58      8.11 o
  -3  14   6       64.21       61.05      2.39 o
  -2  14   6      786.78      755.93      9.84 o
  -1  14   6      474.03      475.05      6.98 o
   0  14   6      173.83      169.75      3.97 o
   1  14   6        3.53        3.04      1.65 o
   2  14   6       91.72       84.85      2.80 o
   3  14   6      104.42      102.41      3.29 o
   4  14   6        0.00       -0.08      1.71 o
   5  14   6        0.71        0.19      1.77 o
   6  14   6        3.95        2.45      2.03 o
   7  14   6        0.15       -2.26      2.67 o
   8  14   6        0.47       -5.19      3.56 o
 -10  15   6       37.81       56.16      5.13 o
  -9  15   6       20.45       28.85      2.88 o
  -8  15   6        0.01       -0.08      1.90 o
  -7  15   6        1.22       -0.79      1.53 o
  -6  15   6      126.92      104.28      3.03 o
  -5  15   6       12.36       16.49      1.83 o
  -4  15   6       89.51       86.79      3.21 o
  -3  15   6      539.28      524.51      7.57 o
  -2  15   6      103.19       99.34      2.96 o
  -1  15   6      463.88      455.02      7.72 o
   0  15   6       18.78       25.07      2.09 o
   1  15   6       11.39       11.29      1.73 o
   2  15   6       50.41       52.08      2.37 o
   3  15   6        6.62        6.18      1.97 o
   4  15   6       23.01       26.68      2.53 o
   5  15   6       24.45       28.06      3.01 o
   6  15   6        0.00       -3.19      2.53 o
   7  15   6        4.40        1.32      4.07 o
  -9  16   6      144.09      137.72      5.05 o
  -8  16   6        1.03       -0.82      1.96 o
  -7  16   6       34.48       42.11      3.47 o
  -6  16   6        0.40       -1.91      1.44 o
  -5  16   6       59.98       58.22      3.28 o
  -4  16   6        5.94        7.95      2.35 o
  -3  16   6      314.76      314.28      6.20 o
  -2  16   6       99.70       93.79      2.94 o
  -1  16   6      304.11      305.11      5.38 o
   0  16   6        9.93       10.20      1.87 o
   1  16   6      217.23      213.40      4.39 o
   2  16   6       52.55       53.32      2.53 o
   3  16   6      195.04      189.09      5.56 o
   4  16   6       32.17       38.35      2.71 o
   5  16   6        2.27        0.27      2.08 o
   6  16   6        8.41        7.37      2.77 o
   7  16   6        2.11       -5.29      3.97 o
  -9  17   6        0.00       -0.61      4.07 o
  -8  17   6        2.68        2.47      2.40 o
  -7  17   6        1.33        1.95      2.00 o
  -6  17   6        5.07        4.17      1.90 o
  -5  17   6       36.24       41.77      3.34 o
  -4  17   6        3.83        9.16      2.46 o
  -3  17   6      160.90      157.90      8.03 o
  -2  17   6       82.54       71.65      2.63 o
  -1  17   6      211.11      206.28      4.32 o
   0  17   6        8.87        8.49      1.81 o
   1  17   6       84.84       78.47      2.80 o
   2  17   6       24.99       26.32      2.28 o
   3  17   6        0.08        2.14      1.81 o
   4  17   6        2.23       -1.35      2.16 o
   5  17   6       17.24       21.83      4.28 o
   6  17   6        6.63        4.68      3.14 o
  -8  18   6        0.22        2.13      2.93 o
  -7  18   6        4.69        3.93      2.93 o
  -6  18   6       70.11       66.54      3.65 o
  -5  18   6        2.90        0.58      2.23 o
  -4  18   6       35.78       44.66      3.41 o
  -3  18   6       34.38       40.08      3.07 o
  -2  18   6       13.21       11.61      2.95 o
  -1  18   6       67.56       64.96      2.69 o
   0  18   6       44.42       49.95      2.55 o
   1  18   6        2.00        2.93      1.73 o
   2  18   6       57.96       56.55      2.66 o
   3  18   6        0.11       -1.91      1.89 o
   4  18   6       48.13       47.17      3.09 o
   5  18   6       33.81       38.58      4.87 o
  -6  19   6        5.47        2.54      3.77 o
  -5  19   6       41.51       43.04      3.44 o
  -4  19   6        0.08        2.50      2.22 o
  -3  19   6       23.16       26.23      3.00 o
  -2  19   6        0.20        0.77      2.22 o
  -1  19   6        1.24        1.74      2.24 o
   0  19   6        0.93        1.17      1.87 o
   1  19   6       75.76       71.86      2.84 o
   2  19   6      114.16      119.13      3.92 o
   3  19   6       39.14       41.53      2.96 o
   4  19   6       12.29       13.88      3.84 o
  -5  20   6       31.33       42.85      4.89 o
  -4  20   6       12.53       14.87      2.68 o
  -3  20   6        4.68        4.44      2.31 o
  -2  20   6       11.48       12.17      2.62 o
  -1  20   6       21.60       21.97      3.05 o
   0  20   6        0.71       -1.90      2.38 o
   1  20   6        4.58        8.09      2.16 o
   2  20   6        4.22        1.89      2.89 o
   3  20   6        9.85        9.70      3.56 o
  -1  21   6       17.01       15.47      6.11 o
   0  21   6        5.09        2.14      4.68 o
   1  21   6        2.89       -1.02      5.09 o
   2  21   6        0.30       -4.78      3.46 o
 -12   1   7       22.22       32.26      3.42 o
 -11   1   7      115.11      128.48      4.19 o
 -10   1   7      206.72      211.65      5.09 o
  -9   1   7      144.81      145.65      3.34 o
  -8   1   7       92.53       90.54      2.56 o
  -7   1   7      288.22      277.68      4.98 o
  -6   1   7      985.69      927.75     15.10 o
  -5   1   7       95.32       79.45      2.28 o
  -4   1   7       41.74       42.83      1.61 o
  -3   1   7        3.13        2.58      0.89 o
  -2   1   7       29.55       29.68      1.61 o
  -1   1   7       90.72      104.81      2.19 o
   0   1   7      146.27      147.88      2.59 o
   1   1   7       18.52       23.17      1.34 o
   2   1   7       17.61       15.01      1.26 o
   3   1   7      140.56      127.42      2.71 o
   4   1   7      121.43      113.94      3.89 o
   5   1   7       12.95       14.08      1.85 o
   6   1   7        2.82        1.97      1.65 o
   7   1   7       23.98       22.19      2.68 o
   8   1   7        2.33       -0.66      2.59 o
   9   1   7       47.85       59.45      7.02 o
 -12   2   7        0.88       -0.13      2.11 o
 -11   2   7        0.22       -1.73      2.11 o
 -10   2   7        4.91        4.64      2.38 o
  -9   2   7       87.82       90.61      2.98 o
  -8   2   7       78.80       77.69      2.73 o
  -7   2   7        8.90        7.05      1.66 o
  -6   2   7      132.69      140.56      3.03 o
  -5   2   7      425.81      411.27      5.62 o
  -4   2   7       19.86       17.66      1.43 o
  -3   2   7      198.76      209.90      3.51 o
  -2   2   7      122.54      125.15      2.43 o
  -1   2   7      140.52      138.41      2.72 o
   0   2   7       47.50       50.78      1.61 o
   1   2   7      392.74      395.90      4.90 o
   2   2   7       25.53       22.59      1.38 o
   3   2   7        2.27        3.20      1.08 o
   4   2   7       24.32       33.09      3.50 o
   5   2   7       23.08       25.02      2.17 o
   6   2   7        0.36       -0.65      1.50 o
   7   2   7        8.41        4.78      2.52 o
   8   2   7        6.18        0.01      2.87 o
   9   2   7      157.46      131.14      6.12 o
 -12   3   7        7.61        7.46      2.29 o
 -11   3   7        0.58       -0.40      2.10 o
 -10   3   7       57.63       57.10      2.96 o
  -9   3   7        6.99        9.04      1.69 o
  -8   3   7       28.56       25.95      2.08 o
  -7   3   7      747.97      724.31      9.67 o
  -6   3   7      718.82      725.25      8.66 o
  -5   3   7      152.40      156.72      3.13 o
  -4   3   7       17.75       20.71      1.38 o
  -3   3   7      282.46      276.92      4.26 o
  -2   3   7       17.25       19.56      1.44 o
  -1   3   7      462.98      478.29      6.79 o
   0   3   7       61.28       60.45      1.75 o
   1   3   7       12.47       14.30      1.27 o
   2   3   7        3.88        4.20      0.85 o
   3   3   7       15.06       16.58      1.45 o
   4   3   7       32.75       37.21      1.83 o
   5   3   7        7.64        9.80      1.54 o
   6   3   7        2.52        1.34      1.91 o
   7   3   7        3.30        1.54      2.03 o
   8   3   7        5.13        4.25      2.84 o
   9   3   7       20.23       25.59      3.37 o
 -12   4   7       45.78       57.92      4.09 o
 -11   4   7        3.25        4.01      2.40 o
 -10   4   7       71.42       68.31      3.10 o
  -9   4   7       16.40       16.99      2.29 o
  -8   4   7      133.23      139.03      3.47 o
  -7   4   7       18.11       21.42      1.99 o
  -6   4   7      209.18      199.80      3.63 o
  -5   4   7        2.25        1.47      1.35 o
  -4   4   7      405.65      397.37      5.44 o
  -3   4   7       23.95       32.83      1.58 o
  -2   4   7        2.12        2.33      1.09 o
  -1   4   7      319.41      309.70      4.16 o
   0   4   7      120.62      130.38      2.50 o
   1   4   7       21.89       29.01      1.51 o
   2   4   7       11.22       13.73      1.26 o
   3   4   7      169.61      133.54      6.73 o
   4   4   7        4.61        1.75      0.94 o
   5   4   7       22.48       24.39      2.53 o
   6   4   7        1.40       -0.88      1.91 o
   7   4   7        1.41       -2.85      1.90 o
   8   4   7        1.25       -1.69      2.30 o
   9   4   7        0.00       -4.45      2.99 o
 -12   5   7        2.14        1.79      2.52 o
 -11   5   7        0.74        0.46      2.28 o
 -10   5   7        0.29        0.56      1.80 o
  -9   5   7       56.19       43.07      2.46 o
  -8   5   7       30.25       31.02      2.16 o
  -7   5   7      270.98      241.33      4.64 o
  -6   5   7       59.13       59.71      2.15 o
  -5   5   7        0.03        0.45      1.13 o
  -4   5   7       12.94       15.01      1.46 o
  -3   5   7      247.71      244.62      3.62 o
  -2   5   7       67.73       77.71      1.98 o
  -1   5   7       97.22      105.28      2.25 o
   0   5   7       43.62       38.28      1.77 o
   1   5   7      432.11      420.81      5.19 o
   2   5   7      310.87      317.28      5.13 o
   3   5   7        0.32       -0.35      0.87 o
   4   5   7        2.28        2.71      1.53 o
   5   5   7       32.28       28.83      2.68 o
   6   5   7        3.08        2.70      2.11 o
   7   5   7        0.63       -0.17      2.15 o
   8   5   7       15.49        8.75      2.63 o
   9   5   7        0.04        0.30      3.58 o
 -12   6   7        5.66        0.81      4.48 o
 -11   6   7       75.42       76.09      3.53 o
 -10   6   7        5.81       14.43      2.26 o
  -9   6   7        0.65       -0.67      1.61 o
  -8   6   7       18.16       16.32      2.03 o
  -7   6   7       44.22       51.49      2.30 o
  -6   6   7      248.02      245.65      4.13 o
  -5   6   7      400.84      370.32      5.28 o
  -4   6   7      322.35      323.34      4.78 o
  -3   6   7      296.46      276.21      4.29 o
  -2   6   7       34.54       36.58      2.07 o
  -1   6   7       20.41       25.10      1.45 o
   0   6   7      449.24      446.28      5.39 o
   1   6   7        6.21        4.65      0.94 o
   2   6   7        4.66        2.31      1.03 o
   3   6   7       40.75       47.78      2.37 o
   4   6   7       26.11       25.89      2.11 o
   5   6   7        3.77        2.81      2.02 o
   6   6   7        1.19       -2.72      1.82 o
   7   6   7        7.86        3.78      2.38 o
   8   6   7        0.91       -3.08      2.61 o
   9   6   7        2.21       -1.95      2.66 o
 -12   7   7        3.36        1.42      4.27 o
 -11   7   7        3.12        5.10      2.53 o
 -10   7   7       26.01       27.11      2.60 o
  -9   7   7        6.37        8.62      2.07 o
  -8   7   7      225.26      221.09      4.47 o
  -7   7   7       29.44       29.73      1.86 o
  -6   7   7      212.65      182.57      3.49 o
  -5   7   7        0.03       -1.72      1.14 o
  -4   7   7       49.33       51.67      1.87 o
  -3   7   7        0.03       -1.11      1.00 o
  -2   7   7       11.86       12.80      1.23 o
  -1   7   7        0.33       -1.36      0.91 o
   0   7   7        0.06        1.00      0.92 o
   1   7   7        9.51       11.35      1.38 o
   2   7   7       63.54       43.59      1.95 o
   3   7   7       30.04       32.02      2.19 o
   4   7   7        8.77       14.91      1.91 o
   5   7   7        0.04        1.38      1.92 o
   6   7   7        0.11       -1.24      1.91 o
   7   7   7        0.18       -3.20      2.13 o
   8   7   7       17.48       15.23      2.93 o
   9   7   7       14.34       15.87      3.78 o
 -12   8   7       10.77       12.93      5.39 o
 -11   8   7       20.76       31.42      3.34 o
 -10   8   7       29.73       27.32      2.71 o
  -9   8   7       33.94       28.52      2.54 o
  -8   8   7      146.27      138.99      3.58 o
  -7   8   7      246.07      201.27      3.78 o
  -6   8   7        8.51        9.18      1.41 o
  -5   8   7       33.98       31.80      1.81 o
  -4   8   7        2.57       -0.50      1.13 o
  -3   8   7      150.63      133.99      2.83 o
  -2   8   7      208.43      203.07      3.56 o
  -1   8   7       81.72       81.46      2.03 o
   0   8   7       71.23       60.36      2.05 o
   1   8   7       13.85       11.14      1.31 o
   2   8   7       13.38       11.74      1.52 o
   3   8   7        3.86        4.90      1.28 o
   4   8   7       56.61       58.49      2.63 o
   5   8   7        0.30       -2.31      1.54 o
   6   8   7        4.12        2.64      2.07 o
   7   8   7        2.62        0.11      2.22 o
   8   8   7        0.49       -3.29      2.20 o
   9   8   7        0.76       -6.56      4.38 o
 -11   9   7        9.15        2.24      2.88 o
 -10   9   7       10.10       12.39      2.42 o
  -9   9   7       68.48       63.44      3.61 o
  -8   9   7        2.62        3.42      1.61 o
  -7   9   7       17.25       19.31      1.75 o
  -6   9   7       17.19       19.51      1.66 o
  -5   9   7       81.48       73.89      2.23 o
  -4   9   7       25.81       25.94      1.71 o
  -3   9   7        2.36        0.42      1.10 o
  -2   9   7        1.82        2.06      1.14 o
  -1   9   7        3.29        3.97      1.17 o
   0   9   7        5.10        6.93      1.27 o
   1   9   7       28.39       25.60      1.88 o
   2   9   7        7.44        4.21      1.36 o
   3   9   7        0.10        0.14      1.22 o
   4   9   7       21.20       21.41      2.13 o
   5   9   7        0.05       -0.61      1.66 o
   6   9   7        1.51       -1.10      2.13 o
   7   9   7        1.04       -1.80      2.19 o
   8   9   7        0.40       -3.76      2.50 o
 -11  10   7       38.62       51.10      6.41 o
 -10  10   7       58.16       63.08      3.25 o
  -9  10   7       30.24       24.89      2.69 o
  -8  10   7        2.64        5.95      1.64 o
  -7  10   7       83.52       77.28      2.49 o
  -6  10   7       85.76       74.73      2.34 o
  -5  10   7       12.92       13.80      1.57 o
  -4  10   7        1.84       -0.07      1.18 o
  -3  10   7       61.95       61.60      2.12 o
  -2  10   7      120.96      130.93      2.85 o
  -1  10   7       33.09       37.72      1.75 o
   0  10   7        2.14        1.69      1.66 o
   1  10   7        9.95       13.96      1.66 o
   2  10   7        0.08        0.64      1.33 o
   3  10   7       70.60       68.74      3.61 o
   4  10   7       32.90       31.74      2.51 o
   5  10   7       16.64       17.87      2.52 o
   6  10   7       22.23       18.94      2.72 o
   7  10   7        0.48       -3.63      2.42 o
   8  10   7        0.18       -1.55      3.09 o
 -11  11   7        0.02        0.10      4.17 o
 -10  11   7        2.37        3.53      2.28 o
  -9  11   7        6.40        3.62      2.00 o
  -8  11   7      107.99       99.74      4.21 o
  -7  11   7        1.50        0.12      1.34 o
  -6  11   7       12.46       18.05      1.70 o
  -5  11   7      115.60       97.87      2.65 o
  -4  11   7      268.47      241.65      4.15 o
  -3  11   7      250.22      242.68      4.13 o
  -2  11   7      141.23      135.18      2.96 o
  -1  11   7       17.25       26.47      1.96 o
   0  11   7      115.50      110.81      3.05 o
   1  11   7      140.26      148.72      3.49 o
   2  11   7        0.81       -0.39      1.35 o
   3  11   7       13.10       16.01      2.06 o
   4  11   7       13.87       19.31      2.59 o
   5  11   7        0.39       -1.33      1.67 o
   6  11   7        2.06        2.78      3.46 o
   7  11   7        2.08        0.68      4.45 o
   8  11   7       29.88       22.09      5.50 o
 -10  12   7       10.58       19.78      6.62 o
  -9  12   7       10.39       12.79      2.39 o
  -8  12   7       10.51       12.20      1.98 o
  -7  12   7       36.37       39.47      2.47 o
  -6  12   7       16.08       13.17      1.64 o
  -5  12   7      275.18      259.74      4.82 o
  -4  12   7       39.60       44.27      2.31 o
  -3  12   7        2.46        1.51      1.39 o
  -2  12   7        6.72        5.24      1.94 o
  -1  12   7       29.17       35.77      2.71 o
   0  12   7        8.02        8.60      1.63 o
   1  12   7       43.80       47.34      2.40 o
   2  12   7        4.07        2.16      1.52 o
   3  12   7        4.77        3.50      1.78 o
   4  12   7       29.21       30.08      3.03 o
   5  12   7        0.17       -0.76      2.12 o
   6  12   7        3.54        3.35      2.37 o
   7  12   7        2.87        5.11      3.32 o
 -10  13   7        9.89       15.03      4.01 o
  -9  13   7        0.60       -0.79      2.01 o
  -8  13   7       22.04       27.69      2.74 o
  -7  13   7       93.32      102.11      3.33 o
  -6  13   7       21.16       25.24      2.11 o
  -5  13   7       52.10       44.46      2.30 o
  -4  13   7      249.02      220.35      4.04 o
  -3  13   7       19.63       23.35      2.08 o
  -2  13   7       54.28       59.68      2.47 o
  -1  13   7      109.66      113.53      3.20 o
   0  13   7       82.46       82.34      2.83 o
   1  13   7       99.79      105.41      3.05 o
   2  13   7        4.51        4.76      1.72 o
   3  13   7       35.11       36.53      3.05 o
   4  13   7       17.65       23.41      2.50 o
   5  13   7        3.75        1.65      1.90 o
   6  13   7        4.15       -2.44      2.45 o
   7  13   7        0.41        1.12      4.17 o
  -9  14   7        2.53        4.79      2.75 o
  -8  14   7       71.60       61.66      3.21 o
  -7  14   7        1.13        1.33      1.68 o
  -6  14   7       38.32       48.86      2.44 o
  -5  14   7        9.36        7.77      1.60 o
  -4  14   7      322.18      290.15      5.69 o
  -3  14   7       24.04       28.12      2.21 o
  -2  14   7       40.44       46.35      2.57 o
  -1  14   7       21.14       24.78      2.14 o
   0  14   7        1.30        4.57      1.72 o
   1  14   7       53.69       55.58      2.49 o
   2  14   7       18.61       22.06      2.51 o
   3  14   7        5.19        4.52      1.93 o
   4  14   7        1.98        1.32      1.93 o
   5  14   7        0.55       -0.39      1.92 o
   6  14   7       13.60        9.57      4.78 o
  -9  15   7       59.45       71.33      5.75 o
  -8  15   7       32.48       42.84      3.61 o
  -7  15   7        0.08        0.38      1.71 o
  -6  15   7       44.46       54.81      2.61 o
  -5  15   7       18.92       21.73      2.54 o
  -4  15   7       45.30       44.04      2.56 o
  -3  15   7       97.80      101.76      3.16 o
  -2  15   7       97.39       94.68      3.05 o
  -1  15   7       12.48       13.17      1.98 o
   0  15   7       41.67       49.00      2.61 o
   1  15   7      112.21      103.18      3.63 o
   2  15   7      128.01      120.24      3.44 o
   3  15   7       68.92       75.45      3.30 o
   4  15   7       11.03       14.61      2.34 o
   5  15   7       11.27       11.14      2.39 o
   6  15   7        4.85        5.90      3.14 o
  -8  16   7        0.16       -0.77      3.01 o
  -7  16   7        4.28        7.09      1.92 o
  -6  16   7        0.52       -1.05      1.86 o
  -5  16   7       96.79       84.18      3.86 o
  -4  16   7        0.74        0.33      2.13 o
  -3  16   7       91.84       85.57      2.94 o
  -2  16   7       20.77       22.83      2.16 o
  -1  16   7        7.37        7.11      2.08 o
   0  16   7        3.08        3.12      1.79 o
   1  16   7        3.92        4.02      1.87 o
   2  16   7        9.17        9.86      2.21 o
   3  16   7       39.53       44.86      2.90 o
   4  16   7        9.14       13.84      2.48 o
   5  16   7       31.16       39.22      3.76 o
  -7  17   7        5.82       14.66      4.58 o
  -6  17   7       28.94       34.21      3.30 o
  -5  17   7       11.02       14.65      3.51 o
  -4  17   7       59.90       61.91      4.85 o
  -3  17   7       54.76       60.73      3.60 o
  -2  17   7       15.21       17.16      2.05 o
  -1  17   7        1.91        1.40      1.71 o
   0  17   7        3.30        4.16      1.86 o
   1  17   7       30.21       35.79      2.60 o
   2  17   7       69.82       73.42      3.30 o
   3  17   7        1.24        1.29      2.17 o
   4  17   7       55.85       51.64      3.57 o
   5  17   7       15.55       20.46      5.29 o
  -6  18   7       36.56       34.00      5.19 o
  -5  18   7        5.58        7.53      4.17 o
  -4  18   7        0.92       -0.72      2.23 o
  -3  18   7        8.74        8.93      2.61 o
  -2  18   7       16.22       12.17      2.75 o
  -1  18   7       56.86       59.01      2.81 o
   0  18   7        5.55        3.91      1.87 o
   1  18   7        0.30       -1.21      1.80 o
   2  18   7       41.34       44.19      3.63 o
   3  18   7        1.13       -2.07      3.41 o
   4  18   7        1.19       -0.51      4.07 o
  -5  19   7        4.65        6.62      4.48 o
  -4  19   7        0.36        0.00      3.97 o
  -3  19   7       18.59       31.53      4.27 o
  -2  19   7        6.97        5.81      2.52 o
  -1  19   7        1.88        6.26      3.23 o
   0  19   7       35.92       38.66      3.42 o
   1  19   7        0.22       -3.33      2.22 o
   2  19   7        0.45        0.20      4.27 o
   0  20   7        3.24       -3.97      4.78 o
   1  20   7        0.00       -2.69      2.35 o
 -11   0   8        1.84        3.16      4.17 o
 -10   0   8      128.32      114.85      7.53 o
  -9   0   8       12.08       16.15      3.49 o
  -8   0   8      582.92      559.92     13.29 o
  -7   0   8       30.61       29.65      3.49 o
  -6   0   8     2092.94     2079.51     37.87 o
  -5   0   8       94.58       87.63      3.70 o
  -4   0   8       11.42       19.40      2.51 o
  -3   0   8       10.33       10.47      2.03 o
  -2   0   8       99.63       96.33      3.58 o
  -1   0   8       23.46       23.71      2.45 o
   0   0   8       40.22       39.96      2.46 o
   1   0   8        2.32       -0.18      1.57 o
   2   0   8        0.03        2.26      2.35 o
   3   0   8        0.10       -1.01      2.16 o
   4   0   8       21.11       22.87      3.09 o
   5   0   8        6.68        9.29      2.73 o
   6   0   8       49.47       49.31      4.43 o
   7   0   8      126.28       98.25      7.13 o
 -11   1   8       23.26       32.95      4.05 o
 -10   1   8       68.05       72.29      3.77 o
  -9   1   8      157.37      168.66      4.60 o
  -8   1   8      212.31      204.56      5.25 o
  -7   1   8      243.85      239.52      5.32 o
  -6   1   8      109.16      111.81      3.84 o
  -5   1   8        0.03        0.89      1.40 o
  -4   1   8      282.45      288.93      4.64 o
  -3   1   8        9.61        7.93      1.42 o
  -2   1   8        0.26       -1.17      1.28 o
  -1   1   8       53.04       54.57      2.02 o
   0   1   8       35.08       40.88      1.93 o
   1   1   8       37.02       37.37      1.96 o
   2   1   8       72.89       73.13      2.28 o
   3   1   8       27.79       23.83      1.74 o
   4   1   8       23.18       24.23      2.17 o
   5   1   8        1.20        1.71      1.68 o
   6   1   8       14.11       18.20      2.27 o
   7   1   8        1.05        0.71      2.88 o
   8   1   8        5.89       14.66      4.99 o
 -12   2   8        7.57        5.29      4.68 o
 -11   2   8       88.36       92.74      4.25 o
 -10   2   8        0.97        1.65      1.81 o
  -9   2   8      181.45      180.68      4.20 o
  -8   2   8       11.65       13.53      1.86 o
  -7   2   8      129.59      123.73      3.35 o
  -6   2   8      170.34      157.51      3.86 o
  -5   2   8     1230.86     1184.43     14.50 o
  -4   2   8       20.04       21.76      1.73 o
  -3   2   8        2.63        2.87      1.41 o
  -2   2   8       56.60       57.51      2.05 o
  -1   2   8      140.65      140.58      3.04 o
   0   2   8      115.48      116.83      2.76 o
   1   2   8      116.93      121.75      2.81 o
   2   2   8        1.33        2.16      1.26 o
   3   2   8        1.72        1.74      1.27 o
   4   2   8       11.04       16.30      2.15 o
   5   2   8        4.09        3.50      1.78 o
   6   2   8       11.45       10.23      3.00 o
   7   2   8        6.20        6.69      2.91 o
   8   2   8       38.29       28.85      3.91 o
 -11   3   8        0.12       -0.93      2.30 o
 -10   3   8        3.77        2.55      1.97 o
  -9   3   8        4.06        5.71      1.78 o
  -8   3   8        1.11        2.08      1.56 o
  -7   3   8       11.29        9.36      1.75 o
  -6   3   8      607.65      588.22      7.64 o
  -5   3   8        0.37       -0.01      1.33 o
  -4   3   8      284.02      283.15      4.63 o
  -3   3   8      143.42      137.07      3.05 o
  -2   3   8      336.57      348.06      4.72 o
  -1   3   8        1.98        1.20      1.30 o
   0   3   8       39.72       42.09      1.96 o
   1   3   8       15.20       13.99      1.54 o
   2   3   8       24.06       32.45      1.84 o
   3   3   8       68.43       62.24      2.56 o
   4   3   8        7.08        6.94      1.57 o
   5   3   8       10.31        8.91      2.84 o
   6   3   8        0.61       -0.54      3.51 o
   7   3   8       40.25       41.24      4.14 o
   8   3   8       42.65       34.80      4.17 o
 -11   4   8       13.27       13.72      3.45 o
 -10   4   8        6.69        6.03      2.11 o
  -9   4   8        8.89       10.87      1.95 o
  -8   4   8       14.33       14.75      1.96 o
  -7   4   8       16.79       16.76      1.95 o
  -6   4   8      616.65      592.99      7.68 o
  -5   4   8        6.49        6.98      1.50 o
  -4   4   8      827.90      814.01      8.84 o
  -3   4   8        8.82       13.67      1.42 o
  -2   4   8       25.19       27.59      1.80 o
  -1   4   8      213.52      204.97      3.73 o
   0   4   8       20.57       24.37      1.75 o
   1   4   8       26.85       29.61      1.91 o
   2   4   8        7.48        7.64      1.16 o
   3   4   8        5.10        4.60      1.39 o
   4   4   8        2.03        3.71      2.00 o
   5   4   8        0.06       -2.86      2.08 o
   6   4   8        0.08       -2.35      2.37 o
   7   4   8        0.27        0.91      4.48 o
   8   4   8       27.95       20.11      3.97 o
 -11   5   8        0.57        2.86      2.91 o
 -10   5   8        0.86       -0.32      1.90 o
  -9   5   8       18.96       31.90      2.40 o
  -8   5   8        0.32       -1.15      1.48 o
  -7   5   8      268.44      239.48      4.31 o
  -6   5   8       52.97       58.90      2.31 o
  -5   5   8       76.02       67.95      2.33 o
  -4   5   8       16.32       20.88      1.74 o
  -3   5   8      158.13      153.48      2.96 o
  -2   5   8      100.37       91.89      2.32 o
  -1   5   8      199.93      188.76      3.26 o
   0   5   8        0.45        0.25      1.21 o
   1   5   8       27.10       32.39      1.93 o
   2   5   8      136.74      141.49      2.85 o
   3   5   8       19.37       18.64      1.89 o
   4   5   8       29.46       29.48      2.36 o
   5   5   8        0.03       -2.83      1.89 o
   6   5   8        0.26        0.19      4.58 o
   7   5   8       28.94       25.40      3.96 o
   8   5   8       15.90       14.44      3.77 o
 -11   6   8        0.43        0.41      2.84 o
 -10   6   8       33.93       37.61      3.01 o
  -9   6   8        8.18       14.14      2.01 o
  -8   6   8       18.25       17.63      2.04 o
  -7   6   8        4.82        4.90      1.45 o
  -6   6   8        8.63       10.97      1.57 o
  -5   6   8      485.27      478.73      6.57 o
  -4   6   8        2.77        3.57      1.54 o
  -3   6   8      127.80      143.67      2.87 o
  -2   6   8      128.18      118.09      2.58 o
  -1   6   8       47.94       45.29      1.81 o
   0   6   8       71.62       76.26      2.14 o
   1   6   8       21.55       21.04      1.66 o
   2   6   8        4.92        9.89      1.67 o
   3   6   8       15.61       20.08      1.90 o
   4   6   8        5.14        0.85      1.64 o
   5   6   8        1.62        0.44      1.95 o
   6   6   8       26.21       20.27      2.96 o
   7   6   8        2.20        1.74      2.76 o
   8   6   8        4.81        3.16      4.68 o
 -10   7   8       12.83       15.69      2.44 o
  -9   7   8        2.61        0.06      1.69 o
  -8   7   8      202.66      215.53      4.60 o
  -7   7   8        3.13        1.71      1.42 o
  -6   7   8        1.29        1.89      1.43 o
  -5   7   8      161.60      158.09      3.38 o
  -4   7   8       62.37       62.06      2.18 o
  -3   7   8        8.49        8.08      1.43 o
  -2   7   8       26.94       27.31      1.63 o
  -1   7   8       12.87       16.61      1.44 o
   0   7   8       10.61       11.03      1.35 o
   1   7   8       34.25       40.27      2.06 o
   2   7   8        5.34        4.20      1.46 o
   3   7   8        0.29        1.05      1.53 o
   4   7   8       24.90       26.12      2.40 o
   5   7   8        9.48        6.82      2.52 o
   6   7   8        0.50       -1.07      2.21 o
   7   7   8        9.23        5.25      2.59 o
   8   7   8        3.86        6.13      3.45 o
 -11   8   8        2.99        2.34      4.38 o
 -10   8   8       15.90       26.64      2.89 o
  -9   8   8       59.47       56.84      3.25 o
  -8   8   8       92.72       88.52      3.10 o
  -7   8   8       83.99       79.28      2.57 o
  -6   8   8       59.85       54.74      2.16 o
  -5   8   8        0.05       -1.86      1.26 o
  -4   8   8       18.34       19.82      1.79 o
  -3   8   8        3.17        4.88      2.75 o
  -2   8   8       25.26       26.40      1.82 o
  -1   8   8       22.59       30.82      1.69 o
   0   8   8        0.17       -1.10      1.04 o
   1   8   8       76.44       77.56      2.63 o
   2   8   8       26.89       28.14      2.11 o
   3   8   8        0.09       -0.64      2.20 o
   4   8   8       26.47       26.84      2.36 o
   5   8   8        8.49        8.47      2.48 o
   6   8   8        1.23       -0.29      2.34 o
   7   8   8        2.26        4.14      2.48 o
 -10   9   8        3.79        8.40      3.52 o
  -9   9   8      121.86      123.97      4.13 o
  -8   9   8        1.52        0.75      1.68 o
  -7   9   8      163.02      148.27      3.45 o
  -6   9   8       23.40       22.51      1.88 o
  -5   9   8      127.76      121.56      2.97 o
  -4   9   8        0.34       -1.91      1.28 o
  -3   9   8        7.45        5.91      1.42 o
  -2   9   8        3.06        1.93      1.40 o
  -1   9   8        0.01        2.41      1.23 o
   0   9   8        1.61       -0.19      1.45 o
   1   9   8        5.83        8.60      1.68 o
   2   9   8       21.74       23.62      2.08 o
   3   9   8        0.00        0.07      1.57 o
   4   9   8        2.05       -0.12      1.66 o
   5   9   8        0.41       -0.93      2.21 o
   6   9   8        0.91       -0.47      2.35 o
   7   9   8        3.13        2.40      3.22 o
 -10  10   8       73.58       98.97      5.56 o
  -9  10   8       46.54       58.95      4.27 o
  -8  10   8       23.95       23.60      2.24 o
  -7  10   8       95.56       94.16      2.82 o
  -6  10   8        7.93        7.22      1.53 o
  -5  10   8       11.47       12.14      1.63 o
  -4  10   8        0.32       -0.27      1.34 o
  -3  10   8      115.60      114.67      3.35 o
  -2  10   8      164.37      154.21      3.31 o
  -1  10   8      133.65      136.75      3.09 o
   0  10   8       51.73       57.66      2.47 o
   1  10   8        0.85       -1.29      1.42 o
   2  10   8       67.57       72.22      2.68 o
   3  10   8        0.12        0.02      1.60 o
   4  10   8        6.64        7.23      2.02 o
   5  10   8        2.45        2.07      2.27 o
   6  10   8        6.53        4.78      2.49 o
   7  10   8        5.90       12.72      4.89 o
 -10  11   8        4.71        3.29      3.47 o
  -9  11   8        2.27        2.20      2.72 o
  -8  11   8       83.15       75.35      3.32 o
  -7  11   8       26.42       26.81      2.09 o
  -6  11   8       82.94       89.11      2.73 o
  -5  11   8       53.63       51.36      2.25 o
  -4  11   8        1.93       -0.71      1.33 o
  -3  11   8       17.88       19.87      1.80 o
  -2  11   8       60.97       55.38      2.18 o
  -1  11   8      251.06      246.84      4.85 o
   0  11   8       70.33       67.59      3.07 o
   1  11   8       27.71       37.02      2.46 o
   2  11   8       14.78       15.78      1.98 o
   3  11   8        6.90        9.29      2.02 o
   4  11   8       26.25       25.15      2.46 o
   5  11   8        4.30        1.50      2.37 o
   6  11   8        0.66        2.06      2.80 o
  -9  12   8       92.26      112.72      6.57 o
  -8  12   8        9.55        9.30      2.27 o
  -7  12   8      102.95       99.56      3.95 o
  -6  12   8        0.49        0.00      1.39 o
  -5  12   8      105.17       91.34      3.00 o
  -4  12   8       11.01       10.25      1.71 o
  -3  12   8        0.38       -2.05      1.37 o
  -2  12   8       18.17       19.46      2.12 o
  -1  12   8        0.33        1.04      1.65 o
   0  12   8       12.52       17.43      2.05 o
   1  12   8        0.01        0.26      1.57 o
   2  12   8       11.13       10.96      1.90 o
   3  12   8       38.37       43.84      2.84 o
   4  12   8        8.59       10.00      2.21 o
   5  12   8       10.19        6.79      2.30 o
   6  12   8        1.91       -3.97      3.87 o
  -9  13   8       32.79       41.73      6.11 o
  -8  13   8        0.39       -0.99      1.84 o
  -7  13   8        1.58        0.75      1.89 o
  -6  13   8       33.09       40.13      2.58 o
  -5  13   8       30.90       34.21      2.41 o
  -4  13   8        0.86       -0.57      1.39 o
  -3  13   8       35.11       36.16      2.43 o
  -2  13   8       82.07       75.22      2.84 o
  -1  13   8      114.85      104.33      3.35 o
   0  13   8      277.30      281.35      5.42 o
   1  13   8        3.93        5.29      1.91 o
   2  13   8        5.81       10.37      2.11 o
   3  13   8        0.61        1.57      1.92 o
   4  13   8        1.45        0.38      1.97 o
   5  13   8        0.13       -0.62      2.28 o
  -8  14   8       13.96       18.15      2.87 o
  -7  14   8        3.36        3.95      1.87 o
  -6  14   8        8.22        7.24      1.89 o
  -5  14   8       26.68       29.77      2.66 o
  -4  14   8        1.37        0.20      1.70 o
  -3  14   8        0.46        0.34      1.68 o
  -2  14   8      206.82      202.74      4.52 o
  -1  14   8       78.49       85.17      3.11 o
   0  14   8       35.66       40.63      2.87 o
   1  14   8      235.74      254.19      5.15 o
   2  14   8       20.57       26.72      2.67 o
   3  14   8        0.00        1.99      2.30 o
   4  14   8       37.54       42.27      3.18 o
   5  14   8       37.36       36.09      5.14 o
  -7  15   8        0.28       -0.01      3.12 o
  -6  15   8        0.09       -1.46      1.93 o
  -5  15   8        2.14        2.28      1.97 o
  -4  15   8      156.27      141.63      3.79 o
  -3  15   8        0.17       -0.10      1.62 o
  -2  15   8        6.06        7.95      2.03 o
  -1  15   8      209.74      212.78      4.72 o
   0  15   8       29.62       30.28      2.64 o
   1  15   8       26.28       32.16      2.66 o
   2  15   8       10.48       13.30      2.82 o
   3  15   8        4.75        2.46      2.11 o
   4  15   8        3.53        1.86      3.13 o
  -7  16   8       87.83       88.01      4.75 o
  -6  16   8       11.83       13.84      4.48 o
  -5  16   8       18.66       19.22      3.77 o
  -4  16   8       21.30       27.66      2.43 o
  -3  16   8       24.84       26.81      2.37 o
  -2  16   8        4.00        8.56      2.05 o
  -1  16   8        0.74        1.52      1.86 o
   0  16   8      102.63      103.38      3.95 o
   1  16   8       10.24       15.48      2.37 o
   2  16   8        0.29        1.08      2.15 o
   3  16   8       10.44        6.92      4.68 o
  -5  17   8        0.50        2.04      3.97 o
  -4  17   8        3.78        1.53      4.17 o
  -3  17   8       11.61       12.59      2.06 o
  -2  17   8        0.76       -1.77      1.93 o
  -1  17   8       28.44       35.24      3.06 o
   0  17   8        0.52       -1.60      2.34 o
   1  17   8       27.47       33.76      3.55 o
   2  17   8        8.42        3.26      4.38 o
  -2  18   8        1.99        1.03      2.59 o
  -1  18   8       29.29       30.59      3.94 o
   0  18   8        0.28        0.82      2.59 o
   1  18   8       39.22       48.14      4.08 o
 -10   1   9        9.97       21.70      2.80 o
  -9   1   9       68.01       76.01      3.39 o
  -8   1   9      127.31      138.67      4.28 o
  -7   1   9       25.99       28.59      2.69 o
  -6   1   9       35.06       42.64      2.67 o
  -5   1   9      100.02       95.95      2.89 o
  -4   1   9      468.75      455.10      6.56 o
  -3   1   9      162.13      162.79      3.57 o
  -2   1   9       11.55       10.81      1.67 o
  -1   1   9        4.91        5.01      1.52 o
   0   1   9       14.07       15.35      1.70 o
   1   1   9       14.44       10.97      1.67 o
   2   1   9       28.86       33.36      2.11 o
   3   1   9       25.77       27.76      2.03 o
   4   1   9        1.70       -0.22      1.73 o
   5   1   9        8.04        5.79      2.03 o
   6   1   9        3.56        6.73      3.43 o
   7   1   9        3.11        0.81      4.07 o
 -10   2   9        4.53        5.93      3.20 o
  -9   2   9        5.02        8.94      2.26 o
  -8   2   9        0.75        2.58      1.91 o
  -7   2   9       19.88       21.97      2.39 o
  -6   2   9      182.99      183.91      4.26 o
  -5   2   9       89.70       93.11      2.85 o
  -4   2   9        0.16        1.16      1.54 o
  -3   2   9      170.04      175.85      3.70 o
  -2   2   9        0.23       -1.85      1.31 o
  -1   2   9       18.34       22.13      2.10 o
   0   2   9        8.62        9.39      1.60 o
   1   2   9        1.72        2.11      1.41 o
   2   2   9        1.65        0.75      1.42 o
   3   2   9       32.59       36.93      2.42 o
   4   2   9        0.28       -1.34      1.73 o
   5   2   9        9.85        9.65      2.51 o
   6   2   9       11.33        9.55      3.66 o
   7   2   9        1.37        0.73      3.03 o
 -10   3   9        3.28        7.64      3.56 o
  -9   3   9       13.10       16.05      2.57 o
  -8   3   9        4.65        4.04      2.01 o
  -7   3   9        6.79        9.13      2.10 o
  -6   3   9        5.45        5.31      1.87 o
  -5   3   9      147.50      152.76      3.89 o
  -4   3   9       36.34       46.13      2.44 o
  -3   3   9        9.42       14.81      2.01 o
  -2   3   9      174.88      177.90      3.71 o
  -1   3   9       60.63       60.59      2.33 o
   0   3   9        0.14       -0.19      1.37 o
   1   3   9        5.13        5.51      1.48 o
   2   3   9        8.28        6.22      1.57 o
   3   3   9        0.06       -1.54      1.50 o
   4   3   9        7.47        5.86      2.21 o
   5   3   9        0.18        3.57      2.84 o
   6   3   9        7.11        7.58      3.24 o
   7   3   9        0.31        0.40      3.92 o
 -10   4   9       29.26       39.51      4.65 o
  -9   4   9        0.00        1.58      2.07 o
  -8   4   9       80.53       79.64      3.39 o
  -7   4   9       19.10       18.81      2.39 o
  -6   4   9        8.31        9.55      1.92 o
  -5   4   9        1.84        4.84      1.84 o
  -4   4   9      173.37      166.17      3.60 o
  -3   4   9        1.32        2.22      1.56 o
  -2   4   9      229.01      232.94      4.30 o
  -1   4   9       11.31       15.58      1.80 o
   0   4   9        2.02        1.93      1.89 o
   1   4   9       36.40       46.10      2.32 o
   2   4   9       60.41       57.22      2.30 o
   3   4   9       32.64       34.95      2.63 o
   4   4   9        2.23        0.88      2.69 o
   5   4   9       26.63       22.65      3.63 o
   6   4   9        8.34        9.07      3.34 o
   7   4   9        2.34       -5.34      3.56 o
 -10   5   9        0.49        1.65      2.50 o
  -9   5   9        1.17        1.06      1.81 o
  -8   5   9        4.67        2.57      1.73 o
  -7   5   9        9.32        5.65      1.62 o
  -6   5   9       53.09       56.20      2.33 o
  -5   5   9       40.42       41.53      2.29 o
  -4   5   9        1.26        1.21      1.41 o
  -3   5   9       25.68       30.64      2.14 o
  -2   5   9        1.73        0.75      1.48 o
  -1   5   9       95.66       88.80      2.66 o
   0   5   9        4.11        6.53      1.72 o
   1   5   9        8.07        8.31      1.64 o
   2   5   9        2.75        3.71      1.69 o
   3   5   9       27.53       31.86      2.97 o
   4   5   9       25.20       25.65      5.45 o
   5   5   9        1.37        1.64      2.77 o
   6   5   9        0.06       -1.42      2.58 o
 -10   6   9        2.13       -0.11      2.47 o
  -9   6   9       47.93       52.59      3.72 o
  -8   6   9       12.86       18.14      2.15 o
  -7   6   9        0.00       -0.74      1.47 o
  -6   6   9        7.11        6.50      1.59 o
  -5   6   9       26.79       30.08      2.06 o
  -4   6   9        2.55        2.11      1.60 o
  -3   6   9      145.63      143.84      3.06 o
  -2   6   9       42.77       48.58      2.07 o
  -1   6   9       25.44       35.83      1.98 o
   0   6   9        0.42       -1.47      1.38 o
   1   6   9        1.95       -0.52      1.57 o
   2   6   9      100.73       95.74      3.56 o
   3   6   9        3.07        1.93      2.28 o
   4   6   9        1.13       -1.14      2.62 o
   5   6   9        3.80        3.31      3.07 o
   6   6   9        1.85        0.67      2.95 o
 -10   7   9        0.48        0.26      2.34 o
  -9   7   9        9.57       12.26      2.18 o
  -8   7   9        4.49        4.00      1.84 o
  -7   7   9       13.13       13.84      1.82 o
  -6   7   9       94.22       81.64      2.66 o
  -5   7   9      143.72      140.95      3.39 o
  -4   7   9      133.11      134.36      3.58 o
  -3   7   9       18.52       24.63      2.33 o
  -2   7   9       39.84       40.54      2.02 o
  -1   7   9        0.03       -0.43      1.26 o
   0   7   9        2.24        0.22      1.27 o
   1   7   9        4.28        5.43      1.56 o
   2   7   9        8.26       10.20      3.11 o
   3   7   9        2.01        0.86      2.39 o
   4   7   9        9.79        6.56      2.50 o
   5   7   9        0.96       -3.08      2.48 o
   6   7   9        8.45        7.63      4.38 o
  -9   8   9       11.01       23.15      2.76 o
  -8   8   9       41.07       49.50      2.93 o
  -7   8   9        1.68        4.39      1.65 o
  -6   8   9       11.55       13.27      1.83 o
  -5   8   9       94.75       88.76      2.73 o
  -4   8   9       63.23       60.48      2.35 o
  -3   8   9        0.14       -0.63      1.35 o
  -2   8   9        5.32        4.98      1.52 o
  -1   8   9        8.37        7.35      1.94 o
   0   8   9       18.03       21.83      1.88 o
   1   8   9       19.36       22.65      2.13 o
   2   8   9       17.21       21.53      2.20 o
   3   8   9        0.90        1.25      1.96 o
   4   8   9        7.88        2.27      2.05 o
   5   8   9        0.82       -2.72      2.66 o
   6   8   9       10.94        8.24      4.58 o
  -9   9   9       20.57       16.07      2.94 o
  -8   9   9        0.39       -0.72      1.77 o
  -7   9   9       82.64       75.17      3.27 o
  -6   9   9        0.57        0.28      1.51 o
  -5   9   9       19.92       21.57      1.98 o
  -4   9   9       11.75        9.18      1.72 o
  -3   9   9       52.05       50.60      2.27 o
  -2   9   9        0.53        0.71      1.43 o
  -1   9   9        4.12        3.64      1.53 o
   0   9   9        1.04       -1.09      1.56 o
   1   9   9       10.72       14.33      1.98 o
   2   9   9        7.52       10.12      1.95 o
   3   9   9        2.76        1.30      2.01 o
   4   9   9        0.01        0.63      2.01 o
   5   9   9        2.06        4.20      2.97 o
  -8  10   9       43.55       58.21      3.03 o
  -7  10   9        4.74        5.21      1.69 o
  -6  10   9        1.77        1.02      1.55 o
  -5  10   9       25.60       27.88      2.08 o
  -4  10   9       21.97       24.41      2.08 o
  -3  10   9        6.54        7.87      1.69 o
  -2  10   9       47.89       51.72      2.50 o
  -1  10   9       54.28       55.99      2.67 o
   0  10   9       38.16       42.12      2.55 o
   1  10   9        5.77        7.20      1.87 o
   2  10   9       18.70       19.79      2.48 o
   3  10   9        1.02        0.85      2.01 o
   4  10   9        1.84        1.34      2.10 o
   5  10   9        4.85        6.30      6.56 o
  -8  11   9        8.52        5.02      3.27 o
  -7  11   9        2.39        3.26      1.66 o
  -6  11   9       13.31       13.33      1.87 o
  -5  11   9       18.77       21.86      2.02 o
  -4  11   9        0.07       -1.49      1.46 o
  -3  11   9       79.48       78.72      2.62 o
  -2  11   9      118.74      126.97      3.64 o
  -1  11   9       40.65       47.13      2.79 o
   0  11   9       19.74       19.03      2.18 o
   1  11   9        7.68       14.52      2.10 o
   2  11   9        5.70        6.21      2.23 o
   3  11   9       16.80       20.17      2.57 o
   4  11   9        0.79       -0.70      2.33 o
  -8  12   9        7.87       10.15      3.92 o
  -7  12   9       32.50       42.86      3.14 o
  -6  12   9        5.55        6.06      1.70 o
  -5  12   9        1.46        1.05      1.52 o
  -4  12   9        3.21        5.63      1.73 o
  -3  12   9        1.23        0.98      1.73 o
  -2  12   9       21.41       24.88      2.41 o
  -1  12   9        0.00       -2.57      1.71 o
   0  12   9        0.88        6.86      2.06 o
   1  12   9       37.12       38.82      2.73 o
   2  12   9        1.32       -0.07      2.02 o
   3  12   9       41.35       41.68      3.52 o
   4  12   9        0.41       -2.22      2.37 o
  -7  13   9       11.96       15.33      2.82 o
  -6  13   9       31.31       37.98      2.65 o
  -5  13   9       12.69       18.31      2.05 o
  -4  13   9       29.08       36.76      2.67 o
  -3  13   9       42.11       52.91      3.02 o
  -2  13   9       65.91       60.30      2.98 o
  -1  13   9       19.22       25.48      2.86 o
   0  13   9       20.41       18.38      2.43 o
   1  13   9        9.42       12.43      2.16 o
   2  13   9       15.39       14.52      2.51 o
   3  13   9        0.59        0.76      2.48 o
  -6  14   9        0.66       -4.73      3.16 o
  -5  14   9        7.02        4.97      2.11 o
  -4  14   9        0.23        2.09      2.00 o
  -3  14   9        1.21        1.73      1.83 o
  -2  14   9        3.01        1.66      1.90 o
  -1  14   9        3.90        4.75      2.01 o
   0  14   9        4.12        9.32      2.22 o
   1  14   9        5.51        8.27      2.24 o
   2  14   9       24.32       34.10      6.11 o
  -5  15   9        0.60       -2.04      3.56 o
  -4  15   9       47.77       56.57      4.32 o
  -3  15   9        0.17        3.18      2.41 o
  -2  15   9       20.69       15.10      2.59 o
  -1  15   9        5.40        9.03      2.46 o
   0  15   9       23.18       26.57      3.33 o
   1  15   9       23.80       26.71      4.30 o
  -4  16   9        0.16        1.50      2.98 o
  -3  16   9       57.71       58.60      4.52 o
  -2  16   9        0.06       -0.85      2.79 o
  -1  16   9       26.67       29.13      4.22 o
   0  16   9       16.18       21.58      5.29 o
  -9   0  10       26.34       46.11      7.63 o
  -8   0  10      109.38      106.06      7.89 o
  -7   0  10       14.16       21.97      3.86 o
  -6   0  10       25.85       33.59      4.12 o
  -5   0  10      108.35      116.81      4.78 o
  -4   0  10      350.96      352.66     12.12 o
  -3   0  10        2.12       -1.11      2.35 o
  -2   0  10       35.97       48.55      3.58 o
  -1   0  10        5.90        4.94      2.54 o
   0   0  10       15.97       18.44      4.20 o
   1   0  10       26.25       22.75      3.39 o
   2   0  10       19.99       27.53      3.13 o
   3   0  10        8.06        1.75      2.91 o
   4   0  10        7.03       12.79      3.36 o
   5   0  10        2.60       -1.33      2.88 o
  -9   1  10       62.03       63.70      5.11 o
  -8   1  10       20.21       30.28      3.06 o
  -7   1  10        2.65        6.04      2.23 o
  -6   1  10       91.59       91.24      3.31 o
  -5   1  10      122.59      126.23      3.42 o
  -4   1  10       89.56       98.42      3.12 o
  -3   1  10       26.25       29.26      2.29 o
  -2   1  10       30.38       35.84      2.75 o
  -1   1  10        3.18        2.78      1.84 o
   0   1  10        0.81       -1.39      1.58 o
   1   1  10        3.78        1.72      1.66 o
   2   1  10        9.41        9.58      1.85 o
   3   1  10        8.83        9.89      2.26 o
   4   1  10        1.28        0.03      1.92 o
   5   1  10        2.44       -1.23      2.38 o
  -9   2  10       35.34       53.47      5.32 o
  -8   2  10        7.46       13.01      2.68 o
  -7   2  10       82.95       86.46      3.65 o
  -6   2  10       59.86       65.56      3.01 o
  -5   2  10       10.03       11.99      1.94 o
  -4   2  10      179.60      179.76      4.00 o
  -3   2  10      156.76      158.12      3.77 o
  -2   2  10        3.01        2.24      1.74 o
  -1   2  10       20.23       20.49      2.32 o
   0   2  10       55.67       60.84      2.51 o
   1   2  10       16.59       19.48      2.06 o
   2   2  10       11.40       12.97      1.98 o
   3   2  10        7.94        8.62      2.24 o
   4   2  10        2.55        2.19      2.48 o
   5   2  10        2.25        0.50      2.95 o
  -9   3  10        3.29        4.19      3.71 o
  -8   3  10        2.64        7.06      3.52 o
  -7   3  10        0.00        1.57      2.07 o
  -6   3  10        4.42        3.88      1.85 o
  -5   3  10        1.47        2.36      1.80 o
  -4   3  10        3.57        6.80      1.82 o
  -3   3  10       44.41       49.93      2.61 o
  -2   3  10        2.06        1.22      1.73 o
  -1   3  10       17.42       24.67      2.20 o
   0   3  10       70.72       76.53      2.98 o
   1   3  10        4.81        1.27      1.66 o
   2   3  10        0.03       -2.27      1.51 o
   3   3  10        0.23       -0.05      1.93 o
   4   3  10        4.74        3.25      3.05 o
   5   3  10        6.54        3.46      4.38 o
  -9   4  10        1.47        3.66      5.19 o
  -8   4  10        1.08        1.98      2.75 o
  -7   4  10        1.79        2.63      1.86 o
  -6   4  10        1.34        0.64      1.72 o
  -5   4  10       49.56       57.23      3.00 o
  -4   4  10      137.68      122.25      3.34 o
  -3   4  10       16.81       24.10      2.39 o
  -2   4  10      231.70      241.35      4.68 o
  -1   4  10       18.36       23.73      2.13 o
   0   4  10        3.44        1.73      1.68 o
   1   4  10       52.51       49.67      2.57 o
   2   4  10        0.00       -2.05      1.73 o
   3   4  10        1.02        2.22      2.36 o
   4   4  10        3.06        1.20      2.94 o
   5   4  10        0.07        3.26      4.48 o
  -9   5  10        0.64       -0.81      4.78 o
  -8   5  10       15.46       17.28      3.17 o
  -7   5  10        1.47        1.76      2.00 o
  -6   5  10        0.00       -1.18      1.87 o
  -5   5  10       31.37       31.48      2.59 o
  -4   5  10       67.46       72.94      2.96 o
  -3   5  10       72.66       77.29      2.76 o
  -2   5  10      103.03      107.28      3.21 o
  -1   5  10       74.52       79.22      2.77 o
   0   5  10        4.40        0.53      1.66 o
   1   5  10        8.14        6.59      1.92 o
   2   5  10        2.47        2.10      2.12 o
   3   5  10        9.53       10.94      2.71 o
   4   5  10        3.47        4.38      4.17 o
  -8   6  10       17.01       17.51      5.90 o
  -7   6  10        2.75        1.80      1.84 o
  -6   6  10        9.91       10.50      2.05 o
  -5   6  10       29.98       33.45      2.60 o
  -4   6  10       49.99       57.71      2.84 o
  -3   6  10        6.54        5.93      1.83 o
  -2   6  10        4.07        3.67      1.74 o
  -1   6  10        1.00        0.91      1.64 o
   0   6  10        0.60        1.58      1.63 o
   1   6  10       11.20       10.92      2.00 o
   2   6  10       15.22       15.27      2.89 o
   3   6  10        0.00       -0.43      2.35 o
   4   6  10        4.30        3.77      4.17 o
  -8   7  10       22.09       32.67      6.21 o
  -7   7  10       32.68       36.45      2.79 o
  -6   7  10       10.61       13.99      2.21 o
  -5   7  10        6.95        8.65      2.00 o
  -4   7  10        0.13        0.26      1.80 o
  -3   7  10       94.45       99.23      3.33 o
  -2   7  10       13.81       12.32      1.93 o
  -1   7  10       16.25       20.00      2.09 o
   0   7  10       23.15       21.52      2.31 o
   1   7  10        4.48        6.62      2.31 o
   2   7  10        3.88        2.92      2.62 o
   3   7  10        0.43       -2.54      3.71 o
   4   7  10        1.79       -0.92      3.87 o
  -8   8  10        8.68       15.17      4.99 o
  -7   8  10       46.27       45.69      2.81 o
  -6   8  10       92.04       88.68      2.98 o
  -5   8  10        6.42        6.53      2.02 o
  -4   8  10        9.81       12.16      2.35 o
  -3   8  10        0.04       -0.99      1.70 o
  -2   8  10        0.46       -0.03      1.71 o
  -1   8  10        1.90        0.58      1.85 o
   0   8  10        0.51       -2.85      1.98 o
   1   8  10       17.57       20.31      2.62 o
   2   8  10        0.01       -2.42      2.36 o
   3   8  10        7.00        9.04      3.38 o
  -7   9  10        6.25        8.12      2.28 o
  -6   9  10        4.46        7.72      1.99 o
  -5   9  10       31.61       34.12      2.59 o
  -4   9  10        6.72        6.20      1.95 o
  -3   9  10       25.44       29.43      2.29 o
  -2   9  10        7.80        6.96      1.77 o
  -1   9  10        0.05       -1.91      2.07 o
   0   9  10        2.48        2.40      2.11 o
   1   9  10        6.03        4.44      2.26 o
   2   9  10        3.41        5.40      3.17 o
   3   9  10        6.77        5.19      3.31 o
  -7  10  10       73.20       75.23      4.82 o
  -6  10  10        0.64       -2.16      1.84 o
  -5  10  10       54.98       56.57      2.74 o
  -4  10  10        1.33        3.09      1.73 o
  -3  10  10        0.81        0.30      1.65 o
  -2  10  10        0.15        1.46      1.89 o
  -1  10  10        1.71        2.70      1.90 o
   0  10  10       24.08       22.23      2.39 o
   1  10  10       25.09       30.70      2.90 o
   2  10  10       21.09       27.60      4.89 o
  -6  11  10        9.57        6.06      2.55 o
  -5  11  10        2.72        2.17      2.04 o
  -4  11  10       13.12       14.47      2.37 o
  -3  11  10       28.43       32.21      3.05 o
  -2  11  10        0.03        0.78      2.10 o
  -1  11  10       23.17       27.07      2.59 o
   0  11  10        0.07        0.37      2.42 o
   1  11  10        2.99        4.99      2.71 o
   2  11  10        5.71        4.38      2.95 o
  -5  12  10       13.53       18.29      3.45 o
  -4  12  10        0.15       -1.29      2.39 o
  -3  12  10        5.75        5.51      2.56 o
  -2  12  10        2.55       -0.70      2.69 o
  -1  12  10        0.96        1.62      2.56 o
   0  12  10        1.23        1.30      2.55 o
   1  12  10       39.82       45.72      4.00 o
  -4  13  10       11.82       15.67      4.89 o
  -3  13  10        4.95        6.21      4.38 o
  -2  13  10        1.09       -2.04      3.87 o
  -1  13  10        9.42        6.01      4.38 o
  -6   1  11       35.48       30.33      6.51 o
  -5   1  11       11.42       11.29      2.85 o
  -4   1  11        1.30        0.98      1.84 o
  -3   1  11        8.67       12.52      2.15 o
  -2   1  11       64.11       64.98      2.80 o
  -1   1  11       87.18       89.81      3.43 o
   0   1  11        9.86        8.97      2.13 o
   1   1  11        2.17        0.30      1.92 o
   2   1  11        2.25        0.86      1.87 o
  -6   2  11        1.75       -4.58      4.27 o
  -5   2  11        3.55        0.42      3.22 o
  -4   2  11       42.33       50.43      2.83 o
  -3   2  11       64.68       65.27      2.99 o
  -2   2  11       10.30       14.28      2.45 o
  -1   2  11        4.99        2.53      1.92 o
   0   2  11       11.31        9.09      2.33 o
   1   2  11       11.81       14.44      2.22 o
   2   2  11        0.90       -1.16      2.12 o
  -6   3  11        1.03        2.75      4.17 o
  -5   3  11        2.02        3.04      3.07 o
  -4   3  11       32.52       36.12      2.83 o
  -3   3  11        1.81        2.72      1.87 o
  -2   3  11        2.18        5.29      2.01 o
  -1   3  11       12.33       18.10      2.31 o
   0   3  11       67.00       72.67      2.90 o
   1   3  11        0.71       -0.73      2.02 o
   2   3  11        0.25       -0.39      2.58 o
  -6   4  11       21.35       22.60      5.39 o
  -5   4  11       12.30        9.41      3.37 o
  -4   4  11        4.81        4.34      3.25 o
  -3   4  11        2.00        4.71      1.96 o
  -2   4  11       20.14       26.75      3.51 o
  -1   4  11        4.02        6.26      2.03 o
   0   4  11        7.01       10.15      2.30 o
   1   4  11        8.68       12.53      2.64 o
   2   4  11        1.26        1.23      3.31 o
  -6   5  11        1.39       -3.36      4.17 o
  -5   5  11        2.23       -3.46      4.07 o
  -4   5  11       18.60       24.07      3.87 o
  -3   5  11        5.06        8.36      2.69 o
  -2   5  11       12.65       13.43      2.64 o
  -1   5  11       26.61       33.28      2.80 o
   0   5  11       13.26       15.80      2.66 o
   1   5  11       17.17       18.05      3.99 o
  -6   6  11        6.74       15.17      5.09 o
  -5   6  11        0.12       -3.87      4.17 o
  -4   6  11        5.15        5.78      3.27 o
  -3   6  11        0.03       -2.56      2.54 o
  -2   6  11        0.58        3.64      2.62 o
  -1   6  11        3.25        5.32      2.32 o
   0   6  11        0.02        1.28      2.56 o
   1   6  11        0.00        4.58      3.38 o
  -5   7  11        0.95       -0.81      3.66 o
  -4   7  11       28.35       31.35      4.17 o
  -3   7  11       56.77       53.70      4.43 o
  -2   7  11        8.11       10.63      2.85 o
  -1   7  11       11.13       17.15      3.08 o
   0   7  11       11.95       13.85      3.72 o
  -4   8  11        0.74        3.60      3.09 o
  -3   8  11        3.54        3.82      3.05 o
  -2   8  11       53.40       59.67      6.11 o
  -1   8  11        0.00       -2.75      3.66 o
   0   8  11       22.97       29.62      6.31 o
  -2   9  11        0.73        8.04      4.89 o
 
